# Supplementary material for: iTRAQ-Based and Label-Free Proteomics Approaches for Studies of Human Adenovirus Infections
Source: Int J Proteomics. 2013 Mar 11;2013:581862. doi: 10.1155/2013/581862 (PMC3608280; doi:10.1155/2013/581862)
Supplement: Supplementary file 2 [file 581862.f2.xlsx]

## Sheet: Sheet1
Comparison	Accession	Entry name	Log2 ratio (HAdV-B3 vs Ctrl)	Log2 ratio (*) (HAdV-C5 vs Ctrl)	Log2 ratio (HAdV-B3 vs Ctrl)	Log2 ratio (*) (HAdV-C5 vs Ctrl)
PL vs PP (*)	P03281	HEX9_ADE05			5.81669	5.45591
PL vs PP (*)	P24936	HEX8_ADE05			4.15523	2.56174
PL vs PP (*)	P03265	DNB2_ADE05			5.95399	3.98215
PL vs PP (*)	P24938	VCOM_ADE05			4.64386	3.64194
PL vs PP (*)	P03246	E1BS_ADE05			5.91716	2.85064
PL vs PP (*)	P24937	PIV6_ADE05			5.46847	4.56241
PL vs PP (*)	P11818	FIBP_ADE05			6.02275	4.14874
PL vs PP (*)	P03253	ADEN_ADE05			3.27806	1.14754
PL vs PP (*)	P12538	PEN3_ADE05			4.49459	3.67925
PL vs PP (*)	P04496	L52_ADE05			3.66482	3.70196
PL vs PP (*)	P12537	HEX3_ADE05			3.88778	4.15562
PL vs PP (*)	P03271	PIVA2_ADE05			4.82802	2.74161
PL vs PP (*)	P68951	VCO7_ADE05			5.41743	4.03243
PL vs PP (*)	P24933	L100_ADE05			5.8251	4.52475
PL vs PP (*)	P24940	V33P_ADE05			6.11661	3.31221
PL vs PP (*)	P04133	HEX_ADE05			5.43998	4.87081
PL vs PP (*)	56160536				6.09769	2.37262
PL vs PP (*)	Q2Y0J3	Q2Y0J3_ADE03	3.05416	2.3592
PL vs PP (*)	Q2Y0H9	Q2Y0H9_ADE03	3.43741	3.5191
PL vs PP (*)	Q2Y0I0	Q2Y0I0_ADE03	3.50069	3.19158
PL vs PP (*)	Q2Y0H5	Q2Y0H5_ADE03	3.82036	4.12706
PL vs PP (*)	Q2Y0H0	Q2Y0H0_ADE03	3.90304	4.44752
PL vs PP (*)	Q2Y0H2	Q2Y0H2_ADE03	4.10303	2.2838
PL vs PP (*)	Q2Y0G8	Q2Y0G8_ADE03	4.48297	5.16049
PL vs PP (*)	Q2Y0F8	Q2Y0F8_ADE03	4.51457	3.39814
PL vs PP (*)	Q2Y0J0	Q2Y0J0_ADE03	4.64529	3.76043
PL vs PP (*)	Q2Y0H7	Q2Y0H7_ADE03	4.64738	4.27638
PL vs PP (*)	Q2Y0H1	Q2Y0H1_ADE03	4.87701	3.34881
PL vs PP (*)	Q2Y0H4	Q2Y0H4_ADE03	5.20497	3.37225
PL vs PP (*)	Q27J81	INF2_HUMAN	-5.61434	-0.127941	-0.559535	0.0190096
PL vs PP (*)	P07741	APT_HUMAN	-3.07185	0.108717	0.426623	0.283218
PL vs PP (*)	P09382	LEG1_HUMAN	-2.81147	-1.56932	-0.106377	-0.274447
PL vs PP (*)	O00159	MYO1C_HUMAN	-2.35847	0.0761612	-0.54972	-0.0585778
PL vs PP (*)	P17096	HMGA1_HUMAN	-2.27289	-0.307967	-0.770915	0.0772435
PL vs PP (*)	P09493	TPM1_HUMAN	-2.21254	-0.741464	-0.415037	0.0424843
PL vs PP (*)	P11166	GTR1_HUMAN	-2.10029	-0.248487	-1.01085	-0.456428
PL vs PP (*)	Q6PUV4	CPLX2_HUMAN	-1.80565	-1.02977	-0.189238	-0.128197
PL vs PP (*)	O75347	TBCA_HUMAN	-1.7247	-0.288503	-1.18544	-0.0263367
PL vs PP (*)	P51991	ROA3_HUMAN	-1.66088	-0.411494	-0.548983	-0.132433
PL vs PP (*)	P49458	SRP09_HUMAN	-1.64649	0.05169	-0.0120786	0.406309
PL vs PP (*)	P06753	TPM3_HUMAN	-1.61345	-0.28931	-0.289059	0.0804093
PL vs PP (*)	Q14533	KRT81_HUMAN	-1.58879	-0.517875	-0.808789	-0.49829
PL vs PP (*)	P67936	TPM4_HUMAN	-1.55135	-0.580917	-0.330455	-0.000313159
PL vs PP (*)	Q9BUJ2	HNRL1_HUMAN	-1.50644	-0.131064	-0.123735	-0.0971333
PL vs PP (*)	P61586	RHOA_HUMAN	-1.49941	-0.0370933	0.14879	0.205667
PL vs PP (*)	P22102	PUR2_HUMAN	-1.47838	0.0944871	0.217822	0.177241
PL vs PP (*)	O95994	AGR2_HUMAN	-1.43795	-0.725071	0.0392213	0.414694
PL vs PP (*)	P68036	UB2L3_HUMAN	-1.33809	0.877961	0.269557	0.122414
PL vs PP (*)	P50238	CRIP1_HUMAN	-1.33558	-0.429895	-0.313359	0.0722721
PL vs PP (*)	P02786	TFR1_HUMAN	-1.28214	-0.608059	-0.15517	-0.169443
PL vs PP (*)	P50995	ANX11_HUMAN	-1.26831	-0.0698629	-0.693836	-0.0734922
PL vs PP (*)	Q9BRA2	TXD17_HUMAN	-1.24941	0.0533585	0.698998	0.302841
PL vs PP (*)	P17812	PYRG1_HUMAN	-1.20084	-0.292181	-0.0796603	0.125036
PL vs PP (*)	P47756	CAPZB_HUMAN	-1.19737	0.0499598	0.0140184	-0.00465019
PL vs PP (*)	P37108	SRP14_HUMAN	-1.17799	-0.207414	0.112266	0.235306
PL vs PP (*)	Q8TEA8	DTD1_HUMAN	-1.14798	0.000513227	-0.219839	-0.156407
PL vs PP (*)	Q00688	FKBP3_HUMAN	-1.12629	0.0347673	0.154559	0.195628
PL vs PP (*)	P46779	RL28_HUMAN	-1.08995	0.0465294	-0.65005	-0.0554463
PL vs PP (*)	P62191	PRS4_HUMAN	-1.04641	-0.136207	0.0893321	-0.0754278
PL vs PP (*)	Q13404	UB2V1_HUMAN	-1.03517	-0.166181	-0.0311052	-0.0108293
PL vs PP (*)	Q9UK76	HN1_HUMAN	-0.99067	-0.570182	-0.186344	0.0792547
PL vs PP (*)	P24666	PPAC_HUMAN	-0.979895	0.104408	0.197951	0.443191
PL vs PP (*)	P26639	SYTC_HUMAN	-0.973286	0.0565675	0.471998	0.0142291
PL vs PP (*)	P31942	HNRH3_HUMAN	-0.928809	-0.406067	0.470109	-0.134047
PL vs PP (*)	P55884	EIF3B_HUMAN	-0.918435	-0.0152002	-0.818777	0.0786663
PL vs PP (*)	P05783	K1C18_HUMAN	-0.904843	-0.739836	-0.207713	-0.230372
PL vs PP (*)	P08729	K2C7_HUMAN	-0.899695	-0.772097	-0.395929	-0.471003
PL vs PP (*)	Q71UM5	RS27L_HUMAN	-0.890413	0.0593285	-0.0776	0.174915
PL vs PP (*)	Q14019	COTL1_HUMAN	-0.883446	0.00768615	-2.88782	-0.0559646
PL vs PP (*)	P42766	RL35_HUMAN	-0.878966	-0.0818702	-0.023272	0.278203
PL vs PP (*)	P55081	MFAP1_HUMAN	-0.866176	-0.170594	-0.586198	0.0525985
PL vs PP (*)	Q14247	SRC8_HUMAN	-0.860704	-0.25668	-0.23349	0.246213
PL vs PP (*)	Q13347	EIF3I_HUMAN	-0.857102	-0.880458	-0.0830836	0.437352
PL vs PP (*)	P08195	4F2_HUMAN	-0.827478	-0.720121	0.156869	-0.156786
PL vs PP (*)	P40121	CAPG_HUMAN	-0.808092	0.216509	0.345836	0.756279
PL vs PP (*)	Q9UNZ2	NSF1C_HUMAN	-0.803935	-0.403742	0.0181473	0.0275509
PL vs PP (*)	P27816	MAP4_HUMAN	-0.803603	-0.490945	-0.337035	-0.174654
PL vs PP (*)	O14737	PDCD5_HUMAN	-0.803084	0.0244838	0.0170064	0.375818
PL vs PP (*)	O00571	DDX3X_HUMAN	-0.788835	-0.204997	-0.0963439	-0.167009
PL vs PP (*)	P05204	HMGN2_HUMAN	-0.780193	-0.10701	-0.183984	0.174901
PL vs PP (*)	Q9NYL9	TMOD3_HUMAN	-0.769623	-0.690346	-0.426225	-0.196026
PL vs PP (*)	Q16186	ADRM1_HUMAN	-0.764073	-0.498335	-0.280857	-0.289447
PL vs PP (*)	Q13162	PRDX4_HUMAN	-0.754668	0.286472	-0.270089	0.0869047
PL vs PP (*)	Q96AG4	LRC59_HUMAN	-0.723201	-0.0725953	0.122478	0.085914
PL vs PP (*)	Q9UBI6	GBG12_HUMAN	-0.71216	0.0856592	-0.289803	-0.404556
PL vs PP (*)	P06454	PTMA_HUMAN	-0.692216	-1.04192	0.200869	-0.344427
PL vs PP (*)	P23588	IF4B_HUMAN	-0.691248	-0.237822	-0.233742	0.237747
PL vs PP (*)	P55036	PSMD4_HUMAN	-0.684016	-0.069469	0.0479142	-0.075023
PL vs PP (*)	P51148	RAB5C_HUMAN	-0.683836	-0.0231559	-0.674238	-0.12031
PL vs PP (*)	P43243	MATR3_HUMAN	-0.650591	-0.122284	0.0511043	-0.244626
PL vs PP (*)	Q92522	H1X_HUMAN	-0.646364	-0.0592348	-0.413339	-0.00599999
PL vs PP (*)	O00231	PSD11_HUMAN	-0.640883	-0.190013	-0.119915	-0.0682422
PL vs PP (*)	Q9Y490	TLN1_HUMAN	-0.640104	0.0413561	0.0356239	0.0940451
PL vs PP (*)	Q16881	TRXR1_HUMAN	-0.627582	-0.0243179	2.12079	-0.101909
PL vs PP (*)	P39687	AN32A_HUMAN	-0.616237	-0.430191	0.247756	-0.399683
PL vs PP (*)	P52907	CAZA1_HUMAN	-0.608727	-0.467687	0.054213	0.0807945
PL vs PP (*)	Q13442	HAP28_HUMAN	-0.605816	-0.228613	0.353507	0.152992
PL vs PP (*)	P37802	TAGL2_HUMAN	-0.594744	-0.370478	0.0713174	0.0642943
PL vs PP (*)	P84103	SRSF3_HUMAN	-0.590151	-0.042378	-0.0127454	0.100788
PL vs PP (*)	Q9UI30	TR112_HUMAN	-0.582595	-0.0533056	-0.0961753	0.0576431
PL vs PP (*)	P62857	RS28_HUMAN	-0.575215	-0.0431971	0.702319	0.327222
PL vs PP (*)	Q9NY33	DPP3_HUMAN	-0.571122	-0.0194607	0.203383	-0.186623
PL vs PP (*)	P09429	HMGB1_HUMAN	-0.561762	-0.483329	0.0767062	-0.00838152
PL vs PP (*)	P08708	RS17_HUMAN	-0.550859	-0.2165	0.181661	0.116194
PL vs PP (*)	P16403	H12_HUMAN	-0.548813	-0.574196	-0.45728	-0.172651
PL vs PP (*)	P10412	H14_HUMAN	-0.548813	-0.488033	-0.45728	-0.177539
PL vs PP (*)	Q8IVF2	AHNK2_HUMAN	-0.53677	-0.410906	-0.177839	-0.186652
PL vs PP (*)	P08727	K1C19_HUMAN	-0.529421	0.0491995	-0.433206	-0.358474
PL vs PP (*)	Q9NZL4	HPBP1_HUMAN	-0.527056	0.144915	0.155287	0.161573
PL vs PP (*)	P30046	DOPD_HUMAN	-0.524393	0.0518765	0.891845	0.553049
PL vs PP (*)	O43390	HNRPR_HUMAN	-0.52329	-0.19571	0.116814	-0.0209907
PL vs PP (*)	Q01082	SPTB2_HUMAN	-0.522102	-0.239658	-0.106017	-0.0402787
PL vs PP (*)	P05556	ITB1_HUMAN	-0.520007	-0.366489	-0.447952	-0.528241
PL vs PP (*)	Q14498	RBM39_HUMAN	-0.518536	0.561161	0.265239	1.30669
PL vs PP (*)	P46782	RS5_HUMAN	-0.515838	-0.2001	0.251185	0.254592
PL vs PP (*)	P13987	CD59_HUMAN	-0.514248	-0.0955092	-0.530094	-0.241866
PL vs PP (*)	P61353	RL27_HUMAN	-0.51019	0.133708	0.769878	0.121369
PL vs PP (*)	P62424	RL7A_HUMAN	-0.505838	0.120339	-0.154672	0.0571556
PL vs PP (*)	P21333	FLNA_HUMAN	-0.501194	-0.503023	-0.189661	-0.322076
PL vs PP (*)	P05787	K2C8_HUMAN	-0.493815	-0.797087	0.0614005	-0.114182
PL vs PP (*)	Q14152	EIF3A_HUMAN	-0.493539	-0.129283	0.275341	0.0246035
PL vs PP (*)	P04083	ANXA1_HUMAN	-0.491335	-0.430199	-0.0468145	-0.105097
PL vs PP (*)	Q86VP6	CAND1_HUMAN	-0.487532	-0.141849	-0.686706	-0.141266
PL vs PP (*)	O75494	SRS10_HUMAN	-0.487334	-0.124679	0.34013	0.786156
PL vs PP (*)	Q09666	AHNK_HUMAN	-0.484808	-0.588877	-0.0218358	-0.109153
PL vs PP (*)	O76021	RL1D1_HUMAN	-0.484799	-0.0496732	0.228596	-0.0703568
PL vs PP (*)	P62851	RS25_HUMAN	-0.483472	-0.071944	0.410139	0.362987
PL vs PP (*)	P20962	PTMS_HUMAN	-0.475158	-1.00097	-0.347923	-0.229423
PL vs PP (*)	P29692	EF1D_HUMAN	-0.470997	0.104051	0.136817	0.197565
PL vs PP (*)	Q92945	FUBP2_HUMAN	-0.463797	-0.129762	-0.241404	0.0224343
PL vs PP (*)	O15355	PPM1G_HUMAN	-0.461653	-0.114512	-0.0728329	-0.00530658
PL vs PP (*)	P08621	RU17_HUMAN	-0.456344	-0.609949	0.205856	-0.448451
PL vs PP (*)	Q16181	SEPT7_HUMAN	-0.452023	-0.0919741	-1.06747	-0.242545
PL vs PP (*)	P31040	DHSA_HUMAN	-0.448023	0.241569	-0.665745	-0.231025
PL vs PP (*)	Q15149	PLEC_HUMAN	-0.447711	-0.160882	-0.167159	-0.138401
PL vs PP (*)	P22234	PUR6_HUMAN	-0.447459	0.0215678	-0.232802	-0.117283
PL vs PP (*)	O00299	CLIC1_HUMAN	-0.436571	-0.138359	0.552541	-0.0578318
PL vs PP (*)	Q16719	KYNU_HUMAN	-0.435585	0.066143	0.165059	-0.111238
PL vs PP (*)	P06493	CDK1_HUMAN	-0.432173	-0.103084	-0.46837	-0.17883
PL vs PP (*)	Q15393	SF3B3_HUMAN	-0.409782	0.174798	-0.0511825	-0.128999
PL vs PP (*)	P61019	RAB2A_HUMAN	-0.407306	-0.0842265	-0.0081154	0.00426501
PL vs PP (*)	Q96KP4	CNDP2_HUMAN	-0.400972	0.122572	-0.294736	0.0512976
PL vs PP (*)	Q13242	SRSF9_HUMAN	-0.398923	0.0685966	1.13156	-0.0400641
PL vs PP (*)	P09211	GSTP1_HUMAN	-0.397095	-0.363675	0.264675	0.180292
PL vs PP (*)	Q14980	NUMA1_HUMAN	-0.394174	0.00904307	-0.722576	-0.138799
PL vs PP (*)	Q9NTK5	OLA1_HUMAN	-0.389042	0.0106282	0.21864	-0.040614
PL vs PP (*)	O00264	PGRC1_HUMAN	-0.385795	0.0692861	0.0846577	0.115997
PL vs PP (*)	P30520	PURA2_HUMAN	-0.38074	-0.105221	0.101354	-0.0973263
PL vs PP (*)	Q12797	ASPH_HUMAN	-0.379493	-0.192808	0.370183	-0.11404
PL vs PP (*)	P12429	ANXA3_HUMAN	-0.372809	4.76312e-05	-0.0288549	0.027818
PL vs PP (*)	Q8NC51	PAIRB_HUMAN	-0.366916	-0.21547	0.137504	0.308704
PL vs PP (*)	P51858	HDGF_HUMAN	-0.366597	-0.0477133	0.187102	-0.0777563
PL vs PP (*)	Q15233	NONO_HUMAN	-0.362164	0.335538	-0.406622	-0.103858
PL vs PP (*)	P35998	PRS7_HUMAN	-0.361579	0.0552094	0.0699761	-0.1342
PL vs PP (*)	P62273	RS29_HUMAN	-0.36104	-0.233362	0.374252	0.220638
PL vs PP (*)	P61289	PSME3_HUMAN	-0.360998	0.216087	0.0855181	0.621316
PL vs PP (*)	Q01650	LAT1_HUMAN	-0.353943	-1.00135	-0.265239	-0.44065
PL vs PP (*)	Q99613	EIF3C_HUMAN	-0.351844	-0.190208	-0.0437214	-0.132266
PL vs PP (*)	P49321	NASP_HUMAN	-0.351156	0.100377	0.124844	0.0694689
PL vs PP (*)	P37837	TALDO_HUMAN	-0.348486	-0.226316	0.0958158	-0.12628
PL vs PP (*)	P49207	RL34_HUMAN	-0.347128	0.243908	0.616555	0.201048
PL vs PP (*)	O14745	NHRF1_HUMAN	-0.343954	-0.0250944	-0.0220263	0.0181605
PL vs PP (*)	P52272	HNRPM_HUMAN	-0.342323	-0.074738	-0.280108	-0.0229423
PL vs PP (*)	P61026	RAB10_HUMAN	-0.336363	-0.417437	0.174174	-0.252919
PL vs PP (*)	P32969	RL9_HUMAN	-0.328233	0.0344065	-0.092364	0.194211
PL vs PP (*)	Q9UBQ7	GRHPR_HUMAN	-0.326228	0.0759784	0.0588937	0.537128
PL vs PP (*)	P15311	EZRI_HUMAN	-0.324351	-0.268291	-0.0592972	-0.149598
PL vs PP (*)	Q14444	CAPR1_HUMAN	-0.323788	-0.0371035	0.213868	0.575434
PL vs PP (*)	P39019	RS19_HUMAN	-0.322769	0.0753233	0.143909	0.189789
PL vs PP (*)	P62841	RS15_HUMAN	-0.312205	-0.143938	-0.114492	0.243405
PL vs PP (*)	Q9ULV4	COR1C_HUMAN	-0.304855	0.0418646	-0.200697	0.000368015
PL vs PP (*)	P16949	STMN1_HUMAN	-0.304581	-0.313743	-0.126377	-0.0198744
PL vs PP (*)	Q9Y266	NUDC_HUMAN	-0.299186	0.148515	-0.0745398	0.220071
PL vs PP (*)	Q9NX63	CHCH3_HUMAN	-0.298697	0.0700493	0.353442	0.150956
PL vs PP (*)	Q9BVC6	TM109_HUMAN	-0.297811	-0.0241651	0.164438	0.255038
PL vs PP (*)	P26447	S10A4_HUMAN	-0.29589	-0.519072	-0.161589	0.158304
PL vs PP (*)	P04080	CYTB_HUMAN	-0.29457	0.0572352	-0.136204	0.089599
PL vs PP (*)	P63313	TYB10_HUMAN	-0.290858	-0.562108	-0.246915	-0.313201
PL vs PP (*)	P35579	MYH9_HUMAN	-0.290001	-0.049362	-0.120681	-0.19641
PL vs PP (*)	P18206	VINC_HUMAN	-0.289239	-0.107233	-0.192645	-0.274859
PL vs PP (*)	Q13148	TADBP_HUMAN	-0.287733	-0.123597	-0.400809	-0.3245
PL vs PP (*)	P52895	AK1C2_HUMAN	-0.28102	-0.147865	-0.00511595	-0.03677
PL vs PP (*)	Q16555	DPYL2_HUMAN	-0.271644	0.0436842	-0.100833	-0.202359
PL vs PP (*)	P30043	BLVRB_HUMAN	-0.267696	-0.370212	0.0344884	0.00935815
PL vs PP (*)	P38159	HNRPG_HUMAN	-0.267522	-0.0972988	0.140758	0.170314
PL vs PP (*)	Q13561	DCTN2_HUMAN	-0.266174	0.00523945	0.526287	0.469141
PL vs PP (*)	P60660	MYL6_HUMAN	-0.263034	-0.334347	-0.0465426	0.0905781
PL vs PP (*)	P43487	RANG_HUMAN	-0.261537	0.0635425	0.595158	0.193022
PL vs PP (*)	P16401	H15_HUMAN	-0.260816	-0.0651296	-1.10578	-0.115343
PL vs PP (*)	P28838	AMPL_HUMAN	-0.259839	0.379	0.417059	0.240084
PL vs PP (*)	P30153	2AAA_HUMAN	-0.254997	0.0959527	0.263922	0.1216
PL vs PP (*)	P18669	PGAM1_HUMAN	-0.254929	0.00534199	0.24257	0.0485883
PL vs PP (*)	P31939	PUR9_HUMAN	-0.254281	0.156929	0.0838072	0.13351
PL vs PP (*)	Q15365	PCBP1_HUMAN	-0.250962	-0.0478752	0.0651842	-0.113762
PL vs PP (*)	O60701	UGDH_HUMAN	-0.243729	-0.240387	0.0185678	-0.163585
PL vs PP (*)	P09525	ANXA4_HUMAN	-0.234465	-0.118041	0.104337	0.0610606
PL vs PP (*)	P62244	RS15A_HUMAN	-0.231434	0.0826869	0.0436888	0.10097
PL vs PP (*)	Q13409	DC1I2_HUMAN	-0.220858	-0.24682	-0.2413	-0.254929
PL vs PP (*)	P22626	ROA2_HUMAN	-0.215729	-0.144916	0.0198996	-0.0290486
PL vs PP (*)	Q9BWF3	RBM4_HUMAN	-0.20815	-0.0235175	0.185616	0.217893
PL vs PP (*)	P11586	C1TC_HUMAN	-0.205959	0.108017	-0.0258207	0.0409042
PL vs PP (*)	P49327	FAS_HUMAN	-0.205225	-0.0552853	0.00794875	-0.23901
PL vs PP (*)	P62701	RS4X_HUMAN	-0.203359	-0.0373912	0.0284564	0.0494635
PL vs PP (*)	Q9NZI8	IF2B1_HUMAN	-0.200041	0.111959	0.0174604	-0.180236
PL vs PP (*)	O00151	PDLI1_HUMAN	-0.196639	-0.359359	-0.559499	-0.0877041
PL vs PP (*)	P00390	GSHR_HUMAN	-0.195171	-0.0473019	0.121354	-0.0872872
PL vs PP (*)	Q13283	G3BP1_HUMAN	-0.193641	-0.236739	0.00348057	-0.241207
PL vs PP (*)	P09651	ROA1_HUMAN	-0.188445	-0.221134	0.0291463	-0.107842
PL vs PP (*)	P60866	RS20_HUMAN	-0.186816	-0.0161275	0.0231763	0.109321
PL vs PP (*)	Q13247	SRSF6_HUMAN	-0.185678	0.0924545	-0.095759	0.0595762
PL vs PP (*)	O60888	CUTA_HUMAN	-0.184264	-0.0920674	0.353016	-0.293183
PL vs PP (*)	Q14103	HNRPD_HUMAN	-0.182203	-0.270703	0.0598715	0.0529059
PL vs PP (*)	P46781	RS9_HUMAN	-0.182203	0.175978	0.0598715	-0.102779
PL vs PP (*)	P10599	THIO_HUMAN	-0.179235	0.150406	0.586968	0.511735
PL vs PP (*)	Q15056	IF4H_HUMAN	-0.178037	-0.236174	0.686611	0.106822
PL vs PP (*)	P52597	HNRPF_HUMAN	-0.174679	-0.0293759	0.109624	0.0621503
PL vs PP (*)	Q7KZF4	SND1_HUMAN	-0.174251	-0.0698936	-0.00866486	-0.147925
PL vs PP (*)	Q13813	SPTA2_HUMAN	-0.170933	-0.118144	0.0707731	0.0198197
PL vs PP (*)	P00492	HPRT_HUMAN	-0.17054	0.139495	0.334386	0.165868
PL vs PP (*)	P20700	LMNB1_HUMAN	-0.160715	-0.109881	-0.494478	-0.273363
PL vs PP (*)	P62888	RL30_HUMAN	-0.157541	0.533248	-0.0580056	0.0894641
PL vs PP (*)	Q9BQE3	TBA1C_HUMAN	-0.153805	0.158263	0.0991754	0.0906781
PL vs PP (*)	P13667	PDIA4_HUMAN	-0.153805	0.148093	0	0.0931249
PL vs PP (*)	P33176	KINH_HUMAN	-0.153475	-0.0711628	-0.364987	-0.304832
PL vs PP (*)	P46821	MAP1B_HUMAN	-0.152003	-0.00440485	-0.00621852	-0.28508
PL vs PP (*)	P12814	ACTN1_HUMAN	-0.149682	-0.200955	-0.0467483	-0.355988
PL vs PP (*)	Q16543	CDC37_HUMAN	-0.148099	-0.100154	-0.0721498	-0.0213668
PL vs PP (*)	P02545	LMNA_HUMAN	-0.138944	-0.477515	0.218685	-0.178159
PL vs PP (*)	O60506	HNRPQ_HUMAN	-0.136	-0.23206	0.139725	-0.107659
PL vs PP (*)	P48507	GSH0_HUMAN	-0.133641	-0.121619	-0.45116	-0.0485835
PL vs PP (*)	P62081	RS7_HUMAN	-0.133431	0.0622844	-0.196291	0.0309203
PL vs PP (*)	P26599	PTBP1_HUMAN	-0.131644	-0.138287	0.177362	-0.0118076
PL vs PP (*)	P31948	STIP1_HUMAN	-0.127756	0.0230575	0.705655	0.29038
PL vs PP (*)	P08758	ANXA5_HUMAN	-0.125937	0.0232819	0.328168	0.00310637
PL vs PP (*)	P61088	UBE2N_HUMAN	-0.125531	0.0618979	0.415037	0.226758
PL vs PP (*)	Q06830	PRDX1_HUMAN	-0.123896	-0.0351362	0.0940086	0.208413
PL vs PP (*)	Q13435	SF3B2_HUMAN	-0.123739	-0.209417	-0.132316	-0.156116
PL vs PP (*)	P61457	PHS_HUMAN	-0.119703	-0.207706	0.120842	0.0442551
PL vs PP (*)	P26038	MOES_HUMAN	-0.118379	0.0142321	1.42486	-0.189207
PL vs PP (*)	Q00839	HNRPU_HUMAN	-0.114993	-0.140479	0.190462	-0.0845539
PL vs PP (*)	P53396	ACLY_HUMAN	-0.114171	-0.10597	0.0155969	-0.164182
PL vs PP (*)	Q14847	LASP1_HUMAN	-0.109624	-0.55222	-0.256014	-0.270844
PL vs PP (*)	P43686	PRS6B_HUMAN	-0.108508	0.619771	0.393328	0.211407
PL vs PP (*)	P13693	TCTP_HUMAN	-0.108149	-0.0316879	0.606179	0.325825
PL vs PP (*)	P04843	RPN1_HUMAN	-0.102098	0.0279628	0.0995357	-0.0157129
PL vs PP (*)	Q9NZM1	MYOF_HUMAN	-0.0988534	0.150456	-0.194011	-0.424595
PL vs PP (*)	Q14764	MVP_HUMAN	-0.0987782	0.101952	-0.359542	-0.313979
PL vs PP (*)	O75369	FLNB_HUMAN	-0.0983021	-0.245068	0.766043	-0.306434
PL vs PP (*)	Q15181	IPYR_HUMAN	-0.0982351	-0.0625568	0.754493	0.150303
PL vs PP (*)	Q9UHD8	SEPT9_HUMAN	-0.0979264	-0.354456	-0.239779	0.00197304
PL vs PP (*)	P55072	TERA_HUMAN	-0.0919958	-0.15629	0.0759489	-0.117737
PL vs PP (*)	P62847	RS24_HUMAN	-0.0844288	0.197343	0.515484	0.10093
PL vs PP (*)	Q96C19	EFHD2_HUMAN	-0.0835905	0.022941	-0.347441	-0.165909
PL vs PP (*)	P20073	ANXA7_HUMAN	-0.0834926	-0.097615	-0.633352	-0.187241
PL vs PP (*)	Q01130	SRSF2_HUMAN	-0.0820358	-0.0682985	0.17073	0.155414
PL vs PP (*)	P23246	SFPQ_HUMAN	-0.0787541	-0.19564	-0.107609	-0.0134658
PL vs PP (*)	P46777	RL5_HUMAN	-0.0766213	0.24725	0.386779	0.0789598
PL vs PP (*)	P61978	HNRPK_HUMAN	-0.0682182	-0.210898	0.408505	0.0607001
PL vs PP (*)	P31153	METK2_HUMAN	-0.0673099	-0.0994965	1.74924	0.0520239
PL vs PP (*)	P09874	PARP1_HUMAN	-0.0656253	0.13679	0.491144	0.0751103
PL vs PP (*)	Q14974	IMB1_HUMAN	-0.0630243	0.141567	0.0957441	0.0539729
PL vs PP (*)	P52209	6PGD_HUMAN	-0.062964	-0.237023	0.113501	-0.104402
PL vs PP (*)	Q92841	DDX17_HUMAN	-0.0605718	0.00455235	0.0272809	0.115209
PL vs PP (*)	Q9BUF5	TBB6_HUMAN	-0.0577155	-0.523275	0.0613164	-0.105621
PL vs PP (*)	Q99733	NP1L4_HUMAN	-0.0572249	-0.325519	0.0855757	0.640384
PL vs PP (*)	Q9NR30	DDX21_HUMAN	-0.0567226	-0.0690105	0.182616	-0.00906258
PL vs PP (*)	P11413	G6PD_HUMAN	-0.0512075	0.103766	0.287487	-0.0652885
PL vs PP (*)	Q9UBT2	SAE2_HUMAN	-0.0498315	-0.394487	0.290503	-0.895439
PL vs PP (*)	Q9NQC3	RTN4_HUMAN	-0.049753	-0.2595	0.139725	-0.0350711
PL vs PP (*)	P06748	NPM_HUMAN	-0.0485928	-0.13542	0.377805	0.284166
PL vs PP (*)	P07437	TBB5_HUMAN	-0.0484985	-0.149484	0.147226	-0.126856
PL vs PP (*)	O43707	ACTN4_HUMAN	-0.0480943	-0.300605	-0.0118741	-0.189281
PL vs PP (*)	Q9BVA1	TBB2B_HUMAN	-0.041307	-0.102844	0.18023	-0.278138
PL vs PP (*)	P31689	DNJA1_HUMAN	-0.040642	-0.912803	-0.0544478	-0.114853
PL vs PP (*)	Q02543	RL18A_HUMAN	-0.0395284	0.219566	0.697437	0.167227
PL vs PP (*)	P14625	ENPL_HUMAN	-0.0368368	0.457809	0.105182	-0.060273
PL vs PP (*)	Q9UL46	PSME2_HUMAN	-0.03188	0.102953	-0.127694	0.104332
PL vs PP (*)	Q02878	RL6_HUMAN	-0.0292778	-0.00940403	0.069162	0.00235608
PL vs PP (*)	P38646	GRP75_HUMAN	-0.0286638	0.129919	0.126713	0.0466135
PL vs PP (*)	P52565	GDIR1_HUMAN	-0.0276311	0.0590801	0.21399	0.0734211
PL vs PP (*)	O43396	TXNL1_HUMAN	-0.026967	0.112778	0.321928	-0.154899
PL vs PP (*)	P06703	S10A6_HUMAN	-0.0223678	-0.776423	-0.0597347	0.0382236
PL vs PP (*)	P14174	MIF_HUMAN	-0.0212686	0.0636576	0.0754074	0.439212
PL vs PP (*)	P08670	VIME_HUMAN	-0.0165829	-0.0375322	-0.0848889	-0.22079
PL vs PP (*)	P62899	RL31_HUMAN	-0.0140752	0.0303047	-0.162939	0.111944
PL vs PP (*)	P00352	AL1A1_HUMAN	-0.0100537	-0.266823	0.297681	-0.0906722
PL vs PP (*)	P04792	HSPB1_HUMAN	0	-0.207968	0.181838	0.100474
PL vs PP (*)	P42704	LPPRC_HUMAN	0.0033928	0.249648	-0.157466	-0.0744369
PL vs PP (*)	P42166	LAP2A_HUMAN	0.00426203	-0.0483109	0.0585522	-0.0657588
PL vs PP (*)	P26583	HMGB2_HUMAN	0.00751416	-0.389928	0.569158	-0.0652053
PL vs PP (*)	Q01844	EWS_HUMAN	0.00755495	-0.42784	0.222659	0.290664
PL vs PP (*)	P62913	RL11_HUMAN	0.00799279	0.100854	0.227536	0.13886
PL vs PP (*)	P55209	NP1L1_HUMAN	0.0117498	-0.0261698	0.546245	0.467101
PL vs PP (*)	P62269	RS18_HUMAN	0.0144705	-0.208087	0.0709433	0.0631858
PL vs PP (*)	P62258	1433E_HUMAN	0.0164505	0.0714214	0.0804386	0.00741424
PL vs PP (*)	P23396	RS3_HUMAN	0.0186357	0.173107	0.527024	-0.00659287
PL vs PP (*)	P62277	RS13_HUMAN	0.0193006	-0.00247907	0.275529	0.169896
PL vs PP (*)	P62805	H4_HUMAN	0.0221957	0.246652	-0.203872	-0.132313
PL vs PP (*)	Q9Y5L4	TIM13_HUMAN	0.024453	0.0183316	0.258918	0.06837
PL vs PP (*)	P17987	TCPA_HUMAN	0.0255351	0.055517	0.232661	0.117616
PL vs PP (*)	P31949	S10AB_HUMAN	0.0257422	-0.0940525	0.160713	0.516275
PL vs PP (*)	O60218	AK1BA_HUMAN	0.026967	-0.216746	0.431951	0.0279071
PL vs PP (*)	P09936	UCHL1_HUMAN	0.0271052	-0.0913669	0.438476	0.240149
PL vs PP (*)	Q00325	MPCP_HUMAN	0.0319724	0.19798	-0.309855	-0.0745903
PL vs PP (*)	P08865	RSSA_HUMAN	0.0397097	-0.0113621	0.30709	0.218244
PL vs PP (*)	O14979	HNRDL_HUMAN	0.0400774	-0.298331	0.213658	-0.107716
PL vs PP (*)	Q15029	U5S1_HUMAN	0.0404208	0.126234	0.0114669	-0.149081
PL vs PP (*)	P46783	RS10_HUMAN	0.0440246	-0.0880825	0.286548	0.211265
PL vs PP (*)	P80723	BASP1_HUMAN	0.0448542	-0.13036	-0.0833557	-0.0346596
PL vs PP (*)	P04075	ALDOA_HUMAN	0.0494022	-0.063849	0.0465426	0.0338873
PL vs PP (*)	P50914	RL14_HUMAN	0.050741	0.0430039	0.345065	0.156622
PL vs PP (*)	O95573	ACSL3_HUMAN	0.053893	-0.211064	1.62597	-0.328621
PL vs PP (*)	P31947	1433S_HUMAN	0.0581518	-0.44732	-0.0299792	-0.285013
PL vs PP (*)	P29401	TKT_HUMAN	0.0627358	0.00149095	0.103093	-0.113629
PL vs PP (*)	P00558	PGK1_HUMAN	0.0639881	-0.0334179	0.395274	0.0888451
PL vs PP (*)	Q99832	TCPH_HUMAN	0.0658879	-0.132917	0.165424	-0.0579623
PL vs PP (*)	Q13509	TBB3_HUMAN	0.068387	-0.789846	0.114399	-0.0951876
PL vs PP (*)	Q07955	SRSF1_HUMAN	0.0691244	-0.14781	0.617056	0.319883
PL vs PP (*)	P48643	TCPE_HUMAN	0.0694648	0.0409733	0.498308	-0.0584137
PL vs PP (*)	P68371	TBB2C_HUMAN	0.0708213	-0.275476	0.214594	-0.119451
PL vs PP (*)	P63104	1433Z_HUMAN	0.0717015	-0.25835	0.15659	-0.168689
PL vs PP (*)	Q13765	NACA_HUMAN	0.072812	0.108363	0.245961	0.251983
PL vs PP (*)	P26373	RL13_HUMAN	0.0740006	0.0462736	0.0740006	0.0938794
PL vs PP (*)	P62750	RL23A_HUMAN	0.0767062	-0.137399	0.162795	0.121942
PL vs PP (*)	P07910	HNRPC_HUMAN	0.076962	-0.0180124	0.132104	0.205017
PL vs PP (*)	Q99426	TBCB_HUMAN	0.0780025	-0.232758	0	-0.185669
PL vs PP (*)	P05455	LA_HUMAN	0.0844746	0.16042	0.239892	0.245622
PL vs PP (*)	P28066	PSA5_HUMAN	0.0875391	0.163225	0.655836	0.0608311
PL vs PP (*)	P04406	G3P_HUMAN	0.0890835	-0.196805	0.301569	0.00300711
PL vs PP (*)	P07814	SYEP_HUMAN	0.0905309	0.0530649	-0.201369	0.0429947
PL vs PP (*)	Q13185	CBX3_HUMAN	0.092631	-0.0737947	-0.0506261	0.227746
PL vs PP (*)	P31943	HNRH1_HUMAN	0.0946369	0.0334091	0.236298	-0.0175757
PL vs PP (*)	P41091	IF2G_HUMAN	0.095759	0.263857	0.095759	0.0719757
PL vs PP (*)	P17844	DDX5_HUMAN	0.0979195	-0.0673428	0.293905	0.140375
PL vs PP (*)	P48047	ATPO_HUMAN	0.100402	0.352874	0.462972	0.1735
PL vs PP (*)	P27708	PYR1_HUMAN	0.102263	-0.0336799	0.357553	0.156238
PL vs PP (*)	P16152	CBR1_HUMAN	0.104899	-0.0848221	0.333168	0.0320848
PL vs PP (*)	P62826	RAN_HUMAN	0.10561	0.00423642	0.609109	-0.00677312
PL vs PP (*)	P42330	AK1C3_HUMAN	0.105722	-0.216231	0.16435	-0.170363
PL vs PP (*)	P30838	AL3A1_HUMAN	0.106915	-0.113536	0.331039	0.167495
PL vs PP (*)	P05386	RLA1_HUMAN	0.108253	-0.133287	0.261993	0.176819
PL vs PP (*)	P62241	RS8_HUMAN	0.110424	0.0413856	0.227069	0.0257834
PL vs PP (*)	P16070	CD44_HUMAN	0.111389	-0.209787	0.0752063	-0.228717
PL vs PP (*)	P27695	APEX1_HUMAN	0.111737	0.0839375	0.540195	0.0830549
PL vs PP (*)	Q99729	ROAA_HUMAN	0.114333	-0.20899	0.131406	-0.00958076
PL vs PP (*)	P06733	ENOA_HUMAN	0.116724	0.0587538	0.472634	0.136572
PL vs PP (*)	P49755	TMEDA_HUMAN	0.126546	0.32129	-0.0578518	0.0667285
PL vs PP (*)	Q04917	1433F_HUMAN	0.126805	0.634377	0.0402171	-0.270387
PL vs PP (*)	P62829	RL23_HUMAN	0.128324	-0.220882	0.363812	-0.0614213
PL vs PP (*)	P61981	1433G_HUMAN	0.132877	-0.262561	0.015383	-0.0227161
PL vs PP (*)	P04632	CPNS1_HUMAN	0.132894	-0.230358	-0.160465	-0.179206
PL vs PP (*)	P49368	TCPG_HUMAN	0.135738	0.107757	0.248949	-0.0471613
PL vs PP (*)	P07355	ANXA2_HUMAN	0.135777	-0.066643	0.178337	-0.0344189
PL vs PP (*)	P62942	FKB1A_HUMAN	0.136266	-0.0718061	0.170933	0.0720722
PL vs PP (*)	P30041	PRDX6_HUMAN	0.138706	0.202034	0.254183	0.30702
PL vs PP (*)	P61247	RS3A_HUMAN	0.139064	0.0453946	0.275386	0.262798
PL vs PP (*)	P30050	RL12_HUMAN	0.142019	0.0316041	0.208108	0.162218
PL vs PP (*)	P28072	PSB6_HUMAN	0.145881	-0.68496	-0.122218	-0.222507
PL vs PP (*)	P68104	EF1A1_HUMAN	0.14667	-0.0196704	0.314456	0.0222354
PL vs PP (*)	Q01813	K6PP_HUMAN	0.148099	-0.1818	0.0384741	-0.0430789
PL vs PP (*)	P78417	GSTO1_HUMAN	0.153157	0.191259	0.0676387	0.13183
PL vs PP (*)	Q16891	IMMT_HUMAN	0.154932	0.256373	0.0819371	0.0968789
PL vs PP (*)	P60903	S10AA_HUMAN	0.156558	-0.441305	0.840374	-0.0205675
PL vs PP (*)	P46940	IQGA1_HUMAN	0.158182	-0.0149317	0.228571	-0.278243
PL vs PP (*)	P30048	PRDX3_HUMAN	0.158583	0.246623	0.185414	0.000209394
PL vs PP (*)	P12268	IMDH2_HUMAN	0.164749	-0.22546	0.332095	-0.101181
PL vs PP (*)	P30044	PRDX5_HUMAN	0.166539	-0.104526	0.512136	0.204064
PL vs PP (*)	P35232	PHB_HUMAN	0.169925	0.195061	0.0838726	0.0322568
PL vs PP (*)	P39023	RL3_HUMAN	0.171187	0.0907343	0.267131	0.078135
PL vs PP (*)	P24752	THIL_HUMAN	0.171187	0.383953	0.140598	-0.0876062
PL vs PP (*)	P07108	ACBP_HUMAN	0.174508	-0.000868562	-0.0217432	0.267468
PL vs PP (*)	P68366	TBA4A_HUMAN	0.174834	-0.307756	0.182653	-0.28821
PL vs PP (*)	P00441	SODC_HUMAN	0.176427	-0.351049	0.429625	0.429194
PL vs PP (*)	P35270	SPRE_HUMAN	0.176878	0.196647	0.646363	0.0955053
PL vs PP (*)	Q15084	PDIA6_HUMAN	0.176878	0.21123	0.430634	0.0456606
PL vs PP (*)	Q15691	MARE1_HUMAN	0.177305	-0.0357913	0.570089	0.0531349
PL vs PP (*)	Q92688	AN32B_HUMAN	0.178538	-0.0617139	0.649719	0.11118
PL vs PP (*)	P19338	NUCL_HUMAN	0.180342	-0.0280622	0.504344	0.00489996
PL vs PP (*)	Q01105	SET_HUMAN	0.181291	-0.18271	0.644052	0.00654419
PL vs PP (*)	P63244	GBLP_HUMAN	0.18206	0.0546245	0.501011	-0.0294708
PL vs PP (*)	P36578	RL4_HUMAN	0.184425	-0.0155826	0.440573	0.113499
PL vs PP (*)	P22314	UBA1_HUMAN	0.184425	0.0657318	0.510195	0.118459
PL vs PP (*)	Q96PK6	RBM14_HUMAN	0.187627	0.314444	0.464281	-0.0017488
PL vs PP (*)	P78527	PRKDC_HUMAN	0.187815	-0.0549669	-0.0956833	-0.159114
PL vs PP (*)	P12004	PCNA_HUMAN	0.188161	0.115309	0.442143	0.0685644
PL vs PP (*)	P46776	RL27A_HUMAN	0.19162	0.471629	0.778973	0.48701
PL vs PP (*)	P23528	COF1_HUMAN	0.193553	-0.0328228	0.315372	0.160337
PL vs PP (*)	Q15366	PCBP2_HUMAN	0.193725	-0.131569	0.186151	-0.051758
PL vs PP (*)	P05387	RLA2_HUMAN	0.194573	0.0990874	0.845423	0.415172
PL vs PP (*)	P27348	1433T_HUMAN	0.195551	-0.030352	0.133267	0.0376089
PL vs PP (*)	Q08211	DHX9_HUMAN	0.196169	0.0361385	0.241973	0.264894
PL vs PP (*)	Q96AE4	FUBP1_HUMAN	0.197037	-0.187429	0.321928	0.36372
PL vs PP (*)	Q12906	ILF3_HUMAN	0.197037	0.300016	0.573185	0.281836
PL vs PP (*)	P63220	RS21_HUMAN	0.198546	0.121314	0.426815	0.174504
PL vs PP (*)	P33316	DUT_HUMAN	0.199609	0.121947	0.642739	0.160541
PL vs PP (*)	P62937	PPIA_HUMAN	0.200078	0.0383745	0.438689	0.220301
PL vs PP (*)	P50395	GDIB_HUMAN	0.206753	0.0366758	0.471752	0.0487836
PL vs PP (*)	P61956	SUMO2_HUMAN	0.209614	0.125903	-0.17662	-0.114281
PL vs PP (*)	Q16658	FSCN1_HUMAN	0.21253	-0.0360936	-0.223654	-0.140793
PL vs PP (*)	P78371	TCPB_HUMAN	0.213109	0.162843	-0.103748	-0.0312802
PL vs PP (*)	P62333	PRS10_HUMAN	0.214456	0.245366	-0.336705	0.495482
PL vs PP (*)	Q9Y3U8	RL36_HUMAN	0.215389	0.719372	0.71727	0.305545
PL vs PP (*)	Q15185	TEBP_HUMAN	0.216811	0.0108582	0.756331	0.299089
PL vs PP (*)	Q8N1F7	NUP93_HUMAN	0.228603	0.009805	-0.582127	-0.404823
PL vs PP (*)	P27635	RL10_HUMAN	0.230341	0.137596	0.464014	0.177858
PL vs PP (*)	Q07020	RL18_HUMAN	0.232081	0.0853861	0.330973	0.110213
PL vs PP (*)	P27824	CALX_HUMAN	0.233601	0.0574709	0.651902	0.159979
PL vs PP (*)	Q12931	TRAP1_HUMAN	0.236905	0.102492	0.559586	-0.194327
PL vs PP (*)	P22392	NDKB_HUMAN	0.237864	0.0640248	0.277704	0.300469
PL vs PP (*)	P62280	RS11_HUMAN	0.242309	0.0289215	-0.0563793	0.0551883
PL vs PP (*)	P14618	KPYM_HUMAN	0.242945	0.192904	0.248259	-0.102881
PL vs PP (*)	P50454	SERPH_HUMAN	0.246356	0.517912	0.382333	-0.041807
PL vs PP (*)	Q12905	ILF2_HUMAN	0.247928	0.0248206	0.33985	-0.0648793
PL vs PP (*)	P51665	PSD7_HUMAN	0.249383	-0.0390175	-0.20587	-0.24095
PL vs PP (*)	P50991	TCPD_HUMAN	0.254138	0.301464	0.0888534	0.0575268
PL vs PP (*)	O76094	SRP72_HUMAN	0.258471	-0.410702	0.376318	0.08929
PL vs PP (*)	P62318	SMD3_HUMAN	0.26154	0.334578	0.231326	0.0818805
PL vs PP (*)	P05388	RLA0_HUMAN	0.261921	0.0474481	0.327262	0.182282
PL vs PP (*)	Q9GZT3	SLIRP_HUMAN	0.266691	-0.0432188	0.290838	0.00222599
PL vs PP (*)	P34932	HSP74_HUMAN	0.26748	0.048561	0.332575	-0.0893198
PL vs PP (*)	P60842	IF4A1_HUMAN	0.268489	-0.0399943	0.165059	0.0528732
PL vs PP (*)	P11142	HSP7C_HUMAN	0.273761	-0.120768	0.382371	0.100513
PL vs PP (*)	A6NL28	TPM3L_HUMAN	0.275844	-0.736711	0.205852	-0.137201
PL vs PP (*)	P24534	EF1B_HUMAN	0.279211	0.319502	1.50232	0.398563
PL vs PP (*)	Q92598	HS105_HUMAN	0.280472	0.144485	0.350133	0.00941739
PL vs PP (*)	O00483	NDUA4_HUMAN	0.282117	0.397502	0.845153	0.403998
PL vs PP (*)	P12956	XRCC6_HUMAN	0.282587	0.123053	0.049753	0.108018
PL vs PP (*)	P15559	NQO1_HUMAN	0.284303	0.0872965	0.418604	0.0554568
PL vs PP (*)	P11940	PABP1_HUMAN	0.286051	0.25381	0.569696	0.153603
PL vs PP (*)	P49588	SYAC_HUMAN	0.289507	-0.0735571	0.205114	-0.0422402
PL vs PP (*)	P15531	NDKA_HUMAN	0.290901	0.00796667	0.284615	0.608394
PL vs PP (*)	Q8WUM4	PDC6I_HUMAN	0.297729	-0.192065	0.0256513	-0.0125313
PL vs PP (*)	P38117	ETFB_HUMAN	0.297836	0.0715889	-0.217805	0.0621681
PL vs PP (*)	P51648	AL3A2_HUMAN	0.301721	-0.295064	0.0171956	-0.184733
PL vs PP (*)	P35268	RL22_HUMAN	0.303011	0.0070348	0.156969	-0.200867
PL vs PP (*)	Q6NZI2	PTRF_HUMAN	0.307125	-0.315577	-0.1048	-0.176852
PL vs PP (*)	P07237	PDIA1_HUMAN	0.31797	0.0725748	0.410088	0.114085
PL vs PP (*)	P84090	ERH_HUMAN	0.31969	-0.0308667	0.588686	0.117059
PL vs PP (*)	P84098	RL19_HUMAN	0.324782	-0.00422408	0.813464	0.220466
PL vs PP (*)	Q9H3N1	TMX1_HUMAN	0.326656	-0.0888694	-0.158221	-0.104458
PL vs PP (*)	P62917	RL8_HUMAN	0.328836	-0.00849102	0.0565835	-0.0394867
PL vs PP (*)	P13639	EF2_HUMAN	0.329436	0.285474	0.439912	0.124265
PL vs PP (*)	P62753	RS6_HUMAN	0.329705	-0.0423987	0.26628	-0.028954
PL vs PP (*)	O75390	CISY_HUMAN	0.330704	0.50076	0.263034	0.0334644
PL vs PP (*)	Q13263	TIF1B_HUMAN	0.332076	0.0347317	0.358793	0.104253
PL vs PP (*)	Q07021	C1QBP_HUMAN	0.334183	0.209916	0.688292	0.270188
PL vs PP (*)	Q13501	SQSTM_HUMAN	0.342232	0.583039	-0.540775	-0.995498
PL vs PP (*)	P60900	PSA6_HUMAN	0.344154	0.319825	0.119755	-0.129669
PL vs PP (*)	P61313	RL15_HUMAN	0.345322	0.141934	1.02492	0.00589933
PL vs PP (*)	P31946	1433B_HUMAN	0.349772	-0.140381	0.140863	-0.25663
PL vs PP (*)	P11177	ODPB_HUMAN	0.351049	0.0949596	-0.329213	0.0287657
PL vs PP (*)	P62906	RL10A_HUMAN	0.352881	0.160765	0.156342	0.266941
PL vs PP (*)	P49773	HINT1_HUMAN	0.353014	-0.0966136	0.48573	0.0875855
PL vs PP (*)	Q00610	CLH1_HUMAN	0.355095	0.232623	0.287981	-0.0734333
PL vs PP (*)	P54652	HSP72_HUMAN	0.355251	-0.0673525	0.62534	-0.165462
PL vs PP (*)	P61604	CH10_HUMAN	0.357763	0.312185	0.316735	0.394009
PL vs PP (*)	P50213	IDH3A_HUMAN	0.361539	0.267223	-0.0244847	0.346259
PL vs PP (*)	P15880	RS2_HUMAN	0.364961	0.136462	0.379221	0.0359922
PL vs PP (*)	P61160	ARP2_HUMAN	0.368198	-0.330446	0.518818	-0.0914189
PL vs PP (*)	P61163	ACTZ_HUMAN	0.368198	0.116631	0.518818	-0.121159
PL vs PP (*)	P25205	MCM3_HUMAN	0.37024	0.0407351	0.290054	-0.09865
PL vs PP (*)	P46778	RL21_HUMAN	0.380608	-0.0701053	0.129966	-0.0102681
PL vs PP (*)	P09496	CLCA_HUMAN	0.386586	-0.0808961	0.00670971	0.0128213
PL vs PP (*)	P35080	PROF2_HUMAN	0.387654	-0.179847	0.184702	-0.110331
PL vs PP (*)	P13489	RINI_HUMAN	0.389042	0.295771	0.455679	0.397006
PL vs PP (*)	P30049	ATPD_HUMAN	0.389567	-0.0776451	-0.0411647	-0.067141
PL vs PP (*)	P24539	AT5F1_HUMAN	0.3898	0.479753	0.20034	-0.15989
PL vs PP (*)	P62316	SMD2_HUMAN	0.391179	-0.115454	-0.0779656	-0.246529
PL vs PP (*)	Q9UJZ1	STML2_HUMAN	0.399607	0.87471	0.506107	0.200855
PL vs PP (*)	P00338	LDHA_HUMAN	0.401707	0.0171144	0.146686	0.0288082
PL vs PP (*)	Q99497	PARK7_HUMAN	0.406566	-0.00880891	0.330686	0.0758454
PL vs PP (*)	P30101	PDIA3_HUMAN	0.414479	0.239777	0.215356	0.14829
PL vs PP (*)	P16615	AT2A2_HUMAN	0.415943	-0.0544956	0.0912958	-0.0567241
PL vs PP (*)	Q9UQ80	PA2G4_HUMAN	0.417557	0.144329	-0.0724085	0.0875218
PL vs PP (*)	P06744	G6PI_HUMAN	0.418911	0.0656577	0.445734	0.0325899
PL vs PP (*)	P30040	ERP29_HUMAN	0.420218	0.305676	0.030806	0.119803
PL vs PP (*)	O75367	H2AY_HUMAN	0.420255	0.30279	0.0680643	-0.0559184
PL vs PP (*)	P11021	GRP78_HUMAN	0.42052	0.0795011	0.286841	0.0615894
PL vs PP (*)	P34897	GLYM_HUMAN	0.423401	0.204624	0.73024	-0.000380383
PL vs PP (*)	P05141	ADT2_HUMAN	0.426161	0.374595	0.257067	0.0253791
PL vs PP (*)	P08238	HS90B_HUMAN	0.429168	-0.104898	0.429168	-0.0565014
PL vs PP (*)	P62854	RS26_HUMAN	0.431716	0.262514	0.703018	0.294675
PL vs PP (*)	P40227	TCPZ_HUMAN	0.432771	0.241644	0.149963	-0.0189915
PL vs PP (*)	Q71DI3	H32_HUMAN	0.436215	0.511447	-0.548103	-0.287896
PL vs PP (*)	P07737	PROF1_HUMAN	0.441876	0.000558285	0.543082	0.0523432
PL vs PP (*)	P16989	DBPA_HUMAN	0.443607	0.860179	0.46048	0.192274
PL vs PP (*)	P55957	BID_HUMAN	0.444593	0.391729	0.388619	-0.305303
PL vs PP (*)	Q15370	ELOB_HUMAN	0.461731	0.175004	0.767023	0.512318
PL vs PP (*)	P62263	RS14_HUMAN	0.46445	-0.0277077	0.431283	0.0694609
PL vs PP (*)	Q13011	ECH1_HUMAN	0.470414	0.468035	0.754423	0.0441417
PL vs PP (*)	P40429	RL13A_HUMAN	0.471504	0.216633	0.408963	0.05446
PL vs PP (*)	P40925	MDHC_HUMAN	0.476814	0.295305	0.312278	0.0887861
PL vs PP (*)	P07195	LDHB_HUMAN	0.477854	0.0442761	0.373856	0.0796582
PL vs PP (*)	Q01518	CAP1_HUMAN	0.483424	-0.049456	0.357894	-0.0189571
PL vs PP (*)	P14314	GLU2B_HUMAN	0.485132	0.117937	0.361984	0.243308
PL vs PP (*)	P40926	MDHM_HUMAN	0.486121	0.369273	0.370643	0.0850411
PL vs PP (*)	O75874	IDHC_HUMAN	0.490528	0.194365	0.548742	0.10314
PL vs PP (*)	P21291	CSRP1_HUMAN	0.491019	-0.567276	-0.345904	-0.288585
PL vs PP (*)	P08107	HSP71_HUMAN	0.496798	0.581117	1.72641	1.74189
PL vs PP (*)	P62861	RS30_HUMAN	0.497217	0.216384	-0.0752881	0.529893
PL vs PP (*)	P00505	AATM_HUMAN	0.507277	0.454463	0.38803	0.0289992
PL vs PP (*)	P06576	ATPB_HUMAN	0.507453	0.276337	0.292329	0.10293
PL vs PP (*)	P26641	EF1G_HUMAN	0.514573	0.288628	0.40677	0.2085
PL vs PP (*)	P62249	RS16_HUMAN	0.520832	0.245139	0.542527	0.0273676
PL vs PP (*)	P25398	RS12_HUMAN	0.531004	0.431485	0.497632	0.397637
PL vs PP (*)	P49411	EFTU_HUMAN	0.543284	0.34623	0.26575	-0.138061
PL vs PP (*)	Q9HC38	GLOD4_HUMAN	0.544212	-0.0858036	0.276095	0.043265
PL vs PP (*)	P21980	TGM2_HUMAN	0.54732	0.284593	0.257403	-0.135544
PL vs PP (*)	O00303	EIF3F_HUMAN	0.54773	-1.12489	0.685233	-0.169774
PL vs PP (*)	P30086	PEBP1_HUMAN	0.54965	0.18768	1.61821	0.480642
PL vs PP (*)	Q9Y230	RUVB2_HUMAN	0.549866	0.200451	-0.0984271	0.0812865
PL vs PP (*)	P18124	RL7_HUMAN	0.552048	0.0610177	0.588574	0.0480041
PL vs PP (*)	Q99623	PHB2_HUMAN	0.554102	0.292125	0.317341	-0.138466
PL vs PP (*)	P35637	FUS_HUMAN	0.557218	-0.205259	0.296982	0.249515
PL vs PP (*)	P47914	RL29_HUMAN	0.575607	-0.0590472	0.269017	0.316532
PL vs PP (*)	P67809	YBOX1_HUMAN	0.576742	-0.615964	0.707987	0.268566
PL vs PP (*)	P10809	CH60_HUMAN	0.581334	0.394137	0.393131	0.248458
PL vs PP (*)	Q14566	MCM6_HUMAN	0.582518	0.166994	-0.0881429	0.0454334
PL vs PP (*)	Q9H910	HN1L_HUMAN	0.588455	-0.29991	-0.136873	0.0824418
PL vs PP (*)	P23526	SAHH_HUMAN	0.592231	0.141937	0.573991	0.0422922
PL vs PP (*)	P62910	RL32_HUMAN	0.595279	-0.198962	0.242147	-0.160067
PL vs PP (*)	Q86V81	THOC4_HUMAN	0.599016	-0.217027	0.752491	0.22904
PL vs PP (*)	P14866	HNRPL_HUMAN	0.600252	-0.180898	0.323245	-0.147381
PL vs PP (*)	P02792	FRIL_HUMAN	0.60792	1.59997	-0.340134	2.12905
PL vs PP (*)	Q02790	FKBP4_HUMAN	0.619609	0.181789	0.672425	0.286677
PL vs PP (*)	P52292	IMA2_HUMAN	0.623584	0.469545	0.260236	0.0738494
PL vs PP (*)	P07900	HS90A_HUMAN	0.625152	0.14999	0.501061	0.105338
PL vs PP (*)	P62266	RS23_HUMAN	0.644082	0.0433374	0.905379	0.22197
PL vs PP (*)	Q13151	ROA0_HUMAN	0.644341	-0.463892	-0.173719	-0.26879
PL vs PP (*)	P55084	ECHB_HUMAN	0.647724	0.188694	0.614583	0.0536148
PL vs PP (*)	Q12904	AIMP1_HUMAN	0.650193	-0.212902	0.906667	-0.00214766
PL vs PP (*)	Q9Y265	RUVB1_HUMAN	0.662463	0.275235	0.229078	0.113715
PL vs PP (*)	P61254	RL26_HUMAN	0.66398	-0.0115372	0.42604	0.0857996
PL vs PP (*)	P12236	ADT3_HUMAN	0.674708	0.387955	0.369523	-0.0672681
PL vs PP (*)	P49915	GUAA_HUMAN	0.687132	0.0652421	0.869335	0.0217333
PL vs PP (*)	P21796	VDAC1_HUMAN	0.69957	0.238232	0.334679	0.132
PL vs PP (*)	Q15907	RB11B_HUMAN	0.71566	-0.00199857	0.533134	-0.0151204
PL vs PP (*)	P25786	PSA1_HUMAN	0.725748	0.273346	0.542626	0.0229836
PL vs PP (*)	P61158	ARP3_HUMAN	0.729199	0.137447	0.248437	-0.0386446
PL vs PP (*)	P62314	SMD1_HUMAN	0.734662	0.369616	0.928603	0.242261
PL vs PP (*)	Q04837	SSBP_HUMAN	0.741364	0.278134	0.261198	0.119311
PL vs PP (*)	Q16629	SRSF7_HUMAN	0.748391	-0.0317671	0.595719	0.350264
PL vs PP (*)	P60174	TPIS_HUMAN	0.760173	0.0220311	0.424753	0.303016
PL vs PP (*)	P50990	TCPQ_HUMAN	0.783259	0.27755	0.422857	0.163433
PL vs PP (*)	Q01469	FABP5_HUMAN	0.799701	0.368649	0.897189	0.205722
PL vs PP (*)	P83731	RL24_HUMAN	0.802642	0.364694	0.463618	0.336559
PL vs PP (*)	P23284	PPIB_HUMAN	0.811672	0.236761	0.353198	0.126215
PL vs PP (*)	P05023	AT1A1_HUMAN	0.812067	0.334466	0.242701	-0.0728553
PL vs PP (*)	P39748	FEN1_HUMAN	0.814709	0.124841	0.299165	0.204299
PL vs PP (*)	O43852	CALU_HUMAN	0.825829	0.104179	1.73138	0.194535
PL vs PP (*)	O95831	AIFM1_HUMAN	0.826286	0.0882073	0.694092	-0.0783792
PL vs PP (*)	P69905	HBA_HUMAN	0.9061	0.610281	-0.416076	-0.493383
PL vs PP (*)	P55060	XPO2_HUMAN	0.924924	0.0746019	0.871964	-0.0108112
PL vs PP (*)	P18621	RL17_HUMAN	0.926492	0.16789	0.166716	0.488176
PL vs PP (*)	P04183	KITH_HUMAN	0.959577	0.786348	0.782021	0.784828
PL vs PP (*)	Q07065	CKAP4_HUMAN	0.970854	0.135352	0.327165	0.0752555
PL vs PP (*)	P22695	QCR2_HUMAN	0.981055	0.0610136	0.370954	-0.0920252
PL vs PP (*)	P13804	ETFA_HUMAN	0.988027	-0.0944857	1.06413	0.024269
PL vs PP (*)	P27797	CALR_HUMAN	0.993487	0.142029	0.834941	0.13921
PL vs PP (*)	P62633	CNBP_HUMAN	1.00981	-0.743486	1.39849	-0.492214
PL vs PP (*)	O60664	PLIN3_HUMAN	1.02411	-0.166611	0.0971562	-0.0740491
PL vs PP (*)	P07339	CATD_HUMAN	1.03388	-0.192951	0.23493	-0.782039
PL vs PP (*)	P30084	ECHM_HUMAN	1.04672	0.648953	1.09387	-0.0171102
PL vs PP (*)	P15121	ALDR_HUMAN	1.0959	0.575549	0.383588	-0.0426633
PL vs PP (*)	P09960	LKHA4_HUMAN	1.13437	0.481018	0.73722	0.122384
PL vs PP (*)	P55327	TPD52_HUMAN	1.13808	-0.20386	-0.791072	0.269142
PL vs PP (*)	P28074	PSB5_HUMAN	1.23397	0.0604126	0.484482	-0.139437
PL vs PP (*)	O43169	CYB5B_HUMAN	1.29215	0.293747	0.954628	0.0202217
PL vs PP (*)	P40939	ECHA_HUMAN	1.44626	0.143284	1.16782	0.0128716
PL vs PP (*)	P51572	BAP31_HUMAN	1.47239	-0.1371	-0.233666	-0.0845002
PL vs PP (*)	P31930	QCR1_HUMAN	1.47943	0.205472	0.519058	0.00641778
PL vs PP (*)	P20645	MPRD_HUMAN	1.76454	0.303527	0.318654	-0.0723809
PL vs PP (*)	P25705	ATPA_HUMAN	1.8027	0.249832	2.17113	-0.00685296
PL vs PP (*)	Q99714	HCD2_HUMAN	2.00233	0.68896	1.35163	0.0542976
PL vs PP (*)	Q9H9B4	SFXN1_HUMAN	2.04044	0.156368	-0.588763	0.0238486
PL vs PP (*)	Q9H0U4	RAB1B_HUMAN	2.11247	0.220083	0.742414	0.155144
PL vs PP (*)	Q9Y2B0	CNPY2_HUMAN	2.15715	0.190962	0.317341	0.183049
PL vs PP (*)	Q92973	TNPO1_HUMAN	2.22833	0.240101	1.26572	-0.0652422
PL vs PP (*)	P83881	RL36A_HUMAN	4.00085	0.128733	0.25613	0.118045
PL vs PP (*)	P09622	DLDH_HUMAN	4.36177	0.258552	2.71793	1.16621
PL vs PP (*)	P62988		0.287622	-0.714236	-0.0833487	-0.418637
PL vs Sc+ (*)	P24940	V33P_ADE05			6.11661	3.85
PL vs Sc+ (*)	P04133	HEX_ADE05			5.43998	3.5
PL vs Sc+ (*)	P03253	ADEN_ADE05			3.27806	1.7
PL vs Sc+ (*)	P03265	DNB2_ADE05			5.95399	3.75
PL vs Sc+ (*)	P24933	L100_ADE05			5.8251	3.25
PL vs Sc+ (*)	P24936	HEX8_ADE05			4.15523	3.5
PL vs Sc+ (*)	P68951	VCO7_ADE05			5.41743	2.8
PL vs Sc+ (*)	56160536				6.09769	2.65
PL vs Sc+ (*)	Q2Y0I0	Q2Y0I0_ADE03	3.50069	2.45
PL vs Sc+ (*)	Q2Y0H1	Q2Y0H1_ADE03	4.87701	3.15
PL vs Sc+ (*)	Q2Y0F8	Q2Y0F8_ADE03	4.51457	3.25
PL vs Sc+ (*)	Q2Y0H2	Q2Y0H2_ADE03	4.10303	3.7
PL vs Sc+ (*)	Q2Y0H4	Q2Y0H4_ADE03	5.20497	3.75
PL vs Sc+ (*)	P09382	LEG1_HUMAN	-2.81147	-1.5	-0.106377	-0.35
PL vs Sc+ (*)	P04632	CPNS1_HUMAN	0.132894	-1.05	-0.160465	-0.15
PL vs Sc+ (*)	P06454	PTMA_HUMAN	-0.692216	-1	0.200869	-0.1
PL vs Sc+ (*)	P62273	RS29_HUMAN	-0.36104	-1	0.374252	0.6
PL vs Sc+ (*)	Q01650	LAT1_HUMAN	-0.353943	-0.95	-0.265239	-0.4
PL vs Sc+ (*)	Q6PUV4	CPLX2_HUMAN	-1.80565	-0.9	-0.189238	-0.1
PL vs Sc+ (*)	P31942	HNRH3_HUMAN	-0.928809	-0.8	0.470109	-0.55
PL vs Sc+ (*)	P51991	ROA3_HUMAN	-1.66088	-0.8	-0.548983	-0.2
PL vs Sc+ (*)	Q9HC38	GLOD4_HUMAN	0.544212	-0.8	0.276095	-0.95
PL vs Sc+ (*)	P05787	K2C8_HUMAN	-0.493815	-0.75	0.0614005	-0.15
PL vs Sc+ (*)	Q09666	AHNK_HUMAN	-0.484808	-0.75	-0.0218358	-0.15
PL vs Sc+ (*)	P05783	K1C18_HUMAN	-0.904843	-0.7	-0.207713	-0.2
PL vs Sc+ (*)	P06703	S10A6_HUMAN	-0.0223678	-0.7	-0.0597347	-0.05
PL vs Sc+ (*)	P08729	K2C7_HUMAN	-0.899695	-0.7	-0.395929	-0.5
PL vs Sc+ (*)	P62805	H4_HUMAN	0.0221957	-0.7	-0.203872	-1.1
PL vs Sc+ (*)	Q16186	ADRM1_HUMAN	-0.764073	-0.7	-0.280857	-0.5
PL vs Sc+ (*)	P10412	H14_HUMAN	-0.548813	-0.65	-0.45728	-0.45
PL vs Sc+ (*)	Q9NYL9	TMOD3_HUMAN	-0.769623	-0.65	-0.426225	-0.25
PL vs Sc+ (*)	A6NL28	TPM3L_HUMAN	0.275844	-0.65	0.205852	-0.05
PL vs Sc+ (*)	P02786	TFR1_HUMAN	-1.28214	-0.65	-0.15517	-0.2
PL vs Sc+ (*)	P16403	H12_HUMAN	-0.548813	-0.65	-0.45728	-0.3
PL vs Sc+ (*)	P17096	HMGA1_HUMAN	-2.27289	-0.65	-0.770915	-0.3
PL vs Sc+ (*)	P28072	PSB6_HUMAN	0.145881	-0.6	-0.122218	-0.2
PL vs Sc+ (*)	P62633	CNBP_HUMAN	1.00981	-0.6	1.39849	-0.45
PL vs Sc+ (*)	O00303	EIF3F_HUMAN	0.54773	-0.6	0.685233	-0.1
PL vs Sc+ (*)	P15531	NDKA_HUMAN	0.290901	-0.6	0.284615	0.45
PL vs Sc+ (*)	P39687	AN32A_HUMAN	-0.616237	-0.55	0.247756	-0.2
PL vs Sc+ (*)	P67936	TPM4_HUMAN	-1.55135	-0.55	-0.330455	-0.05
PL vs Sc+ (*)	P62829	RL23_HUMAN	0.128324	-0.55	0.363812	0.05
PL vs Sc+ (*)	P02545	LMNA_HUMAN	-0.138944	-0.5	0.218685	-0.2
PL vs Sc+ (*)	P60903	S10AA_HUMAN	0.156558	-0.5	0.840374	-0.05
PL vs Sc+ (*)	Q13347	EIF3I_HUMAN	-0.857102	-0.5	-0.0830836	0.05
PL vs Sc+ (*)	Q13509	TBB3_HUMAN	0.068387	-0.5	0.114399	-0.3
PL vs Sc+ (*)	P08195	4F2_HUMAN	-0.827478	-0.45	0.156869	-0.1
PL vs Sc+ (*)	Q14847	LASP1_HUMAN	-0.109624	-0.45	-0.256014	-0.25
PL vs Sc+ (*)	Q9UNZ2	NSF1C_HUMAN	-0.803935	-0.45	0.0181473	-0.1
PL vs Sc+ (*)	O76021	RL1D1_HUMAN	-0.484799	-0.45	0.228596	-0.5
PL vs Sc+ (*)	O76094	SRP72_HUMAN	0.258471	-0.45	0.376318	0
PL vs Sc+ (*)	P08621	RU17_HUMAN	-0.456344	-0.45	0.205856	-0.25
PL vs Sc+ (*)	P63313	TYB10_HUMAN	-0.290858	-0.45	-0.246915	-0.15
PL vs Sc+ (*)	O75367	H2AY_HUMAN	0.420255	-0.4	0.0680643	-0.7
PL vs Sc+ (*)	P07951	TPM2_HUMAN	-2.22081	-0.4	-0.407124	0.1
PL vs Sc+ (*)	P11166	GTR1_HUMAN	-2.10029	-0.4	-1.01085	-0.55
PL vs Sc+ (*)	P21291	CSRP1_HUMAN	0.491019	-0.4	-0.345904	-0.3
PL vs Sc+ (*)	P21333	FLNA_HUMAN	-0.501194	-0.4	-0.189661	-0.25
PL vs Sc+ (*)	P27816	MAP4_HUMAN	-0.803603	-0.4	-0.337035	0
PL vs Sc+ (*)	P37802	TAGL2_HUMAN	-0.594744	-0.4	0.0713174	0.05
PL vs Sc+ (*)	P67809	YBOX1_HUMAN	0.576742	-0.4	0.707987	0.35
PL vs Sc+ (*)	Q01082	SPTB2_HUMAN	-0.522102	-0.4	-0.106017	-0.25
PL vs Sc+ (*)	Q27J81	INF2_HUMAN	-5.61434	-0.4	-0.559535	0
PL vs Sc+ (*)	Q9UK76	HN1_HUMAN	-0.99067	-0.4	-0.186344	0.1
PL vs Sc+ (*)	P26447	S10A4_HUMAN	-0.29589	-0.35	-0.161589	0.2
PL vs Sc+ (*)	P31689	DNJA1_HUMAN	-0.040642	-0.35	-0.0544478	0
PL vs Sc+ (*)	P31947	1433S_HUMAN	0.0581518	-0.35	-0.0299792	-0.2
PL vs Sc+ (*)	P55327	TPD52_HUMAN	1.13808	-0.35	-0.791072	0
PL vs Sc+ (*)	P61026	RAB10_HUMAN	-0.336363	-0.35	0.174174	-0.25
PL vs Sc+ (*)	Q13151	ROA0_HUMAN	0.644341	-0.35	-0.173719	-0.15
PL vs Sc+ (*)	P07339	CATD_HUMAN	1.03388	-0.3	0.23493	-0.7
PL vs Sc+ (*)	P31949	S10AB_HUMAN	0.0257422	-0.3	0.160713	0.05
PL vs Sc+ (*)	P52907	CAZA1_HUMAN	-0.608727	-0.3	0.054213	0.15
PL vs Sc+ (*)	P62306	RUXF_HUMAN	0.252324	-0.3	0.313587	-0.4
PL vs Sc+ (*)	Q13404	UB2V1_HUMAN	-1.03517	-0.3	-0.0311052	-0.2
PL vs Sc+ (*)	Q15149	PLEC_HUMAN	-0.447711	-0.3	-0.167159	-0.35
PL vs Sc+ (*)	Q9ULV4	COR1C_HUMAN	-0.304855	-0.3	-0.200697	-0.35
PL vs Sc+ (*)	O14745	NHRF1_HUMAN	-0.343954	-0.3	-0.0220263	0.25
PL vs Sc+ (*)	O60506	HNRPQ_HUMAN	-0.136	-0.3	0.139725	-0.05
PL vs Sc+ (*)	O75347	TBCA_HUMAN	-1.7247	-0.3	-1.18544	-0.05
PL vs Sc+ (*)	O95573	ACSL3_HUMAN	0.053893	-0.3	1.62597	-0.15
PL vs Sc+ (*)	P04083	ANXA1_HUMAN	-0.491335	-0.3	-0.0468145	-0.1
PL vs Sc+ (*)	P09429	HMGB1_HUMAN	-0.561762	-0.3	0.0767062	0
PL vs Sc+ (*)	P23246	SFPQ_HUMAN	-0.0787541	-0.3	-0.107609	-0.05
PL vs Sc+ (*)	P30043	BLVRB_HUMAN	-0.267696	-0.3	0.0344884	0.05
PL vs Sc+ (*)	P52597	HNRPF_HUMAN	-0.174679	-0.3	0.109624	-0.35
PL vs Sc+ (*)	P61160	ARP2_HUMAN	0.368198	-0.3	0.518818	-0.2
PL vs Sc+ (*)	P68371	TBB2C_HUMAN	0.0708213	-0.3	0.214594	-0.1
PL vs Sc+ (*)	Q14247	SRC8_HUMAN	-0.860704	-0.3	-0.23349	-0.1
PL vs Sc+ (*)	Q15056	IF4H_HUMAN	-0.178037	-0.3	0.686611	0
PL vs Sc+ (*)	Q86V81	THOC4_HUMAN	0.599016	-0.3	0.752491	-0.05
PL vs Sc+ (*)	Q8IVF2	AHNK2_HUMAN	-0.53677	-0.3	-0.177839	-0.2
PL vs Sc+ (*)	O00571	DDX3X_HUMAN	-0.788835	-0.25	-0.0963439	-0.2
PL vs Sc+ (*)	O43707	ACTN4_HUMAN	-0.0480943	-0.25	-0.0118741	-0.2
PL vs Sc+ (*)	P05386	RLA1_HUMAN	0.108253	-0.25	0.261993	0.05
PL vs Sc+ (*)	P05556	ITB1_HUMAN	-0.520007	-0.25	-0.447952	-0.45
PL vs Sc+ (*)	P16615	AT2A2_HUMAN	0.415943	-0.25	0.0912958	-0.25
PL vs Sc+ (*)	P22626	ROA2_HUMAN	-0.215729	-0.25	0.0198996	-0.1
PL vs Sc+ (*)	P30044	PRDX5_HUMAN	0.166539	-0.25	0.512136	0.1
PL vs Sc+ (*)	P50238	CRIP1_HUMAN	-1.33558	-0.25	-0.313359	0.15
PL vs Sc+ (*)	P51572	BAP31_HUMAN	1.47239	-0.25	-0.233666	-0.2
PL vs Sc+ (*)	P55081	MFAP1_HUMAN	-0.866176	-0.25	-0.586198	-0.05
PL vs Sc+ (*)	P60660	MYL6_HUMAN	-0.263034	-0.25	-0.0465426	0.15
PL vs Sc+ (*)	P61978	HNRPK_HUMAN	-0.0682182	-0.25	0.408505	-0.05
PL vs Sc+ (*)	Q12906	ILF3_HUMAN	0.197037	-0.25	0.573185	-0.1
PL vs Sc+ (*)	Q13442	HAP28_HUMAN	-0.605816	-0.25	0.353507	0.05
PL vs Sc+ (*)	Q13813	SPTA2_HUMAN	-0.170933	-0.25	0.0707731	-0.15
PL vs Sc+ (*)	Q99729	ROAA_HUMAN	0.114333	-0.25	0.131406	-0.1
PL vs Sc+ (*)	O00231	PSD11_HUMAN	-0.640883	-0.2	-0.119915	0.05
PL vs Sc+ (*)	O15355	PPM1G_HUMAN	-0.461653	-0.2	-0.0728329	-0.05
PL vs Sc+ (*)	P06753	TPM3_HUMAN	-1.61345	-0.2	-0.289059	0.15
PL vs Sc+ (*)	P07910	HNRPC_HUMAN	0.076962	-0.2	0.132104	-0.15
PL vs Sc+ (*)	P08708	RS17_HUMAN	-0.550859	-0.2	0.181661	0
PL vs Sc+ (*)	P17812	PYRG1_HUMAN	-1.20084	-0.2	-0.0796603	-0.2
PL vs Sc+ (*)	P35579	MYH9_HUMAN	-0.290001	-0.2	-0.120681	-0.2
PL vs Sc+ (*)	P37108	SRP14_HUMAN	-1.17799	-0.2	0.112266	0.3
PL vs Sc+ (*)	P61457	PHS_HUMAN	-0.119703	-0.2	0.120842	0.05
PL vs Sc+ (*)	P61981	1433G_HUMAN	0.132877	-0.2	0.015383	-0.1
PL vs Sc+ (*)	P68366	TBA4A_HUMAN	0.174834	-0.2	0.182653	-0.25
PL vs Sc+ (*)	Q13185	CBX3_HUMAN	0.092631	-0.2	-0.0506261	-0.1
PL vs Sc+ (*)	Q13283	G3BP1_HUMAN	-0.193641	-0.2	0.00348057	-0.3
PL vs Sc+ (*)	Q13435	SF3B2_HUMAN	-0.123739	-0.2	-0.132316	-0.1
PL vs Sc+ (*)	Q6NZI2	PTRF_HUMAN	0.307125	-0.2	-0.1048	-0.25
PL vs Sc+ (*)	Q8WUM4	PDC6I_HUMAN	0.297729	-0.2	0.0256513	0.05
PL vs Sc+ (*)	O43390	HNRPR_HUMAN	-0.52329	-0.15	0.116814	0
PL vs Sc+ (*)	O60701	UGDH_HUMAN	-0.243729	-0.15	0.0185678	-0.1
PL vs Sc+ (*)	O75369	FLNB_HUMAN	-0.0983021	-0.15	0.766043	-0.3
PL vs Sc+ (*)	P00352	AL1A1_HUMAN	-0.0100537	-0.15	0.297681	-0.05
PL vs Sc+ (*)	P00441	SODC_HUMAN	0.176427	-0.15	0.429625	0.05
PL vs Sc+ (*)	P06748	NPM_HUMAN	-0.0485928	-0.15	0.377805	0.3
PL vs Sc+ (*)	P08670	VIME_HUMAN	-0.0165829	-0.15	-0.0848889	-0.35
PL vs Sc+ (*)	P12268	IMDH2_HUMAN	0.164749	-0.15	0.332095	-0.1
PL vs Sc+ (*)	P14866	HNRPL_HUMAN	0.600252	-0.15	0.323245	-0.1
PL vs Sc+ (*)	P15311	EZRI_HUMAN	-0.324351	-0.15	-0.0592972	-0.2
PL vs Sc+ (*)	P23588	IF4B_HUMAN	-0.691248	-0.15	-0.233742	0.25
PL vs Sc+ (*)	P35080	PROF2_HUMAN	0.387654	-0.15	0.184702	-0.1
PL vs Sc+ (*)	P42166	LAP2A_HUMAN	0.00426203	-0.15	0.0585522	-0.1
PL vs Sc+ (*)	P42330	AK1C3_HUMAN	0.105722	-0.15	0.16435	-0.05
PL vs Sc+ (*)	P51648	AL3A2_HUMAN	0.301721	-0.15	0.0171956	-0.15
PL vs Sc+ (*)	P51858	HDGF_HUMAN	-0.366597	-0.15	0.187102	0.05
PL vs Sc+ (*)	P62191	PRS4_HUMAN	-1.04641	-0.15	0.0893321	-0.15
PL vs Sc+ (*)	P63104	1433Z_HUMAN	0.0717015	-0.15	0.15659	-0.05
PL vs Sc+ (*)	Q01518	CAP1_HUMAN	0.483424	-0.15	0.357894	-0.05
PL vs Sc+ (*)	Q14444	CAPR1_HUMAN	-0.323788	-0.15	0.213868	0.45
PL vs Sc+ (*)	Q8NC51	PAIRB_HUMAN	-0.366916	-0.15	0.137504	0.25
PL vs Sc+ (*)	Q96AG4	LRC59_HUMAN	-0.723201	-0.15	0.122478	0.15
PL vs Sc+ (*)	Q9UHD8	SEPT9_HUMAN	-0.0979264	-0.15	-0.239779	-0.05
PL vs Sc+ (*)	P06493	CDK1_HUMAN	-0.432173	-0.15	-0.46837	-0.25
PL vs Sc+ (*)	P09972	ALDOC_HUMAN	0.579294	-0.15	0.397964	-0.2
PL vs Sc+ (*)	P38159	HNRPG_HUMAN	-0.267522	-0.15	0.140758	-0.15
PL vs Sc+ (*)	Q13409	DC1I2_HUMAN	-0.220858	-0.15	-0.2413	-0.3
PL vs Sc+ (*)	Q7KZF4	SND1_HUMAN	-0.174251	-0.15	-0.00866486	-0.1
PL vs Sc+ (*)	O00151	PDLI1_HUMAN	-0.196639	-0.1	-0.559499	0.05
PL vs Sc+ (*)	O00299	CLIC1_HUMAN	-0.436571	-0.1	0.552541	-0.05
PL vs Sc+ (*)	O60664	PLIN3_HUMAN	1.02411	-0.1	0.0971562	0.2
PL vs Sc+ (*)	O95994	AGR2_HUMAN	-1.43795	-0.1	0.0392213	0.6
PL vs Sc+ (*)	P09211	GSTP1_HUMAN	-0.397095	-0.1	0.264675	0.2
PL vs Sc+ (*)	P09496	CLCA_HUMAN	0.386586	-0.1	0.00670971	0
PL vs Sc+ (*)	P16989	DBPA_HUMAN	0.443607	-0.1	0.46048	0.25
PL vs Sc+ (*)	P31948	STIP1_HUMAN	-0.127756	-0.1	0.705655	0.1
PL vs Sc+ (*)	P33176	KINH_HUMAN	-0.153475	-0.1	-0.364987	-0.15
PL vs Sc+ (*)	P46821	MAP1B_HUMAN	-0.152003	-0.1	-0.00621852	-0.2
PL vs Sc+ (*)	P47914	RL29_HUMAN	0.575607	-0.1	0.269017	0.25
PL vs Sc+ (*)	P52209	6PGD_HUMAN	-0.062964	-0.1	0.113501	0
PL vs Sc+ (*)	P52895	AK1C2_HUMAN	-0.28102	-0.1	-0.00511595	-0.25
PL vs Sc+ (*)	P55884	EIF3B_HUMAN	-0.918435	-0.1	-0.818777	-0.1
PL vs Sc+ (*)	P60866	RS20_HUMAN	-0.186816	-0.1	0.0231763	0.05
PL vs Sc+ (*)	P80723	BASP1_HUMAN	0.0448542	-0.1	-0.0833557	-0.05
PL vs Sc+ (*)	Q04917	1433F_HUMAN	0.126805	-0.1	0.0402171	-0.2
PL vs Sc+ (*)	Q07955	SRSF1_HUMAN	0.0691244	-0.1	0.617056	0.1
PL vs Sc+ (*)	Q12797	ASPH_HUMAN	-0.379493	-0.1	0.370183	-0.05
PL vs Sc+ (*)	Q15365	PCBP1_HUMAN	-0.250962	-0.1	0.0651842	-0.15
PL vs Sc+ (*)	Q15370	ELOB_HUMAN	0.461731	-0.1	0.767023	0.25
PL vs Sc+ (*)	Q15691	MARE1_HUMAN	0.177305	-0.1	0.570089	0.15
PL vs Sc+ (*)	Q16629	SRSF7_HUMAN	0.748391	-0.1	0.595719	0.25
PL vs Sc+ (*)	Q99613	EIF3C_HUMAN	-0.351844	-0.1	-0.0437214	-0.05
PL vs Sc+ (*)	Q9H910	HN1L_HUMAN	0.588455	-0.1	-0.136873	0.2
PL vs Sc+ (*)	Q9H9B4	SFXN1_HUMAN	2.04044	-0.1	-0.588763	-0.3
PL vs Sc+ (*)	Q9NQC3	RTN4_HUMAN	-0.049753	-0.1	0.139725	-0.05
PL vs Sc+ (*)	Q9NTK5	OLA1_HUMAN	-0.389042	-0.1	0.21864	-0.05
PL vs Sc+ (*)	Q9Y490	TLN1_HUMAN	-0.640104	-0.1	0.0356239	0.05
PL vs Sc+ (*)	P16949	STMN1_HUMAN	-0.304581	-0.1	-0.126377	0
PL vs Sc+ (*)	Q9UQ80	PA2G4_HUMAN	0.417557	-0.1	-0.0724085	0.2
PL vs Sc+ (*)	O60888	CUTA_HUMAN	-0.184264	-0.05	0.353016	-0.3
PL vs Sc+ (*)	Q04837	SSBP_HUMAN	0.741364	-0.05	0.261198	0.2
PL vs Sc+ (*)	P04406	G3P_HUMAN	0.0890835	-0.05	0.301569	0.05
PL vs Sc+ (*)	P07437	TBB5_HUMAN	-0.0484985	-0.05	0.147226	0
PL vs Sc+ (*)	P09525	ANXA4_HUMAN	-0.234465	-0.05	0.104337	0
PL vs Sc+ (*)	P09651	ROA1_HUMAN	-0.188445	-0.05	0.0291463	0
PL vs Sc+ (*)	P12814	ACTN1_HUMAN	-0.149682	-0.05	-0.0467483	-0.25
PL vs Sc+ (*)	P13693	TCTP_HUMAN	-0.108149	-0.05	0.606179	0.5
PL vs Sc+ (*)	P16070	CD44_HUMAN	0.111389	-0.05	0.0752063	-0.1
PL vs Sc+ (*)	P20073	ANXA7_HUMAN	-0.0834926	-0.05	-0.633352	-0.05
PL vs Sc+ (*)	P20700	LMNB1_HUMAN	-0.160715	-0.05	-0.494478	-0.2
PL vs Sc+ (*)	P27708	PYR1_HUMAN	0.102263	-0.05	0.357553	-0.05
PL vs Sc+ (*)	P31946	1433B_HUMAN	0.349772	-0.05	0.140863	-0.2
PL vs Sc+ (*)	P35637	FUS_HUMAN	0.557218	-0.05	0.296982	0.05
PL vs Sc+ (*)	P37837	TALDO_HUMAN	-0.348486	-0.05	0.0958158	0.1
PL vs Sc+ (*)	P43487	RANG_HUMAN	-0.261537	-0.05	0.595158	0.05
PL vs Sc+ (*)	P46779	RL28_HUMAN	-1.08995	-0.05	-0.65005	-0.1
PL vs Sc+ (*)	P46783	RS10_HUMAN	0.0440246	-0.05	0.286548	0.25
PL vs Sc+ (*)	P49327	FAS_HUMAN	-0.205225	-0.05	0.00794875	-0.2
PL vs Sc+ (*)	P50995	ANX11_HUMAN	-1.26831	-0.05	-0.693836	-0.05
PL vs Sc+ (*)	P52272	HNRPM_HUMAN	-0.342323	-0.05	-0.280108	0
PL vs Sc+ (*)	P53396	ACLY_HUMAN	-0.114171	-0.05	0.0155969	-0.2
PL vs Sc+ (*)	P55072	TERA_HUMAN	-0.0919958	-0.05	0.0759489	-0.1
PL vs Sc+ (*)	P62750	RL23A_HUMAN	0.0767062	-0.05	0.162795	0.05
PL vs Sc+ (*)	P62857	RS28_HUMAN	-0.575215	-0.05	0.702319	0.15
PL vs Sc+ (*)	P62899	RL31_HUMAN	-0.0140752	-0.05	-0.162939	-0.05
PL vs Sc+ (*)	P62942	FKB1A_HUMAN	0.136266	-0.05	0.170933	0
PL vs Sc+ (*)	P78527	PRKDC_HUMAN	0.187815	-0.05	-0.0956833	-0.1
PL vs Sc+ (*)	Q00688	FKBP3_HUMAN	-1.12629	-0.05	0.154559	0.15
PL vs Sc+ (*)	Q00839	HNRPU_HUMAN	-0.114993	-0.05	0.190462	-0.1
PL vs Sc+ (*)	Q01105	SET_HUMAN	0.181291	-0.05	0.644052	0.15
PL vs Sc+ (*)	Q06830	PRDX1_HUMAN	-0.123896	-0.05	0.0940086	0.2
PL vs Sc+ (*)	Q14980	NUMA1_HUMAN	-0.394174	-0.05	-0.722576	-0.2
PL vs Sc+ (*)	Q15233	NONO_HUMAN	-0.362164	-0.05	-0.406622	-0.15
PL vs Sc+ (*)	Q15366	PCBP2_HUMAN	0.193725	-0.05	0.186151	-0.25
PL vs Sc+ (*)	Q16881	TRXR1_HUMAN	-0.627582	-0.05	2.12079	-0.05
PL vs Sc+ (*)	Q96AE4	FUBP1_HUMAN	0.197037	-0.05	0.321928	0.1
PL vs Sc+ (*)	Q9GZT3	SLIRP_HUMAN	0.266691	-0.05	0.290838	-0.05
PL vs Sc+ (*)	P27635	RL10_HUMAN	0.230341	-0.05	0.464014	0.25
PL vs Sc+ (*)	O60218	AK1BA_HUMAN	0.026967	0	0.431951	0.15
PL vs Sc+ (*)	P04075	ALDOA_HUMAN	0.0494022	0	0.0465426	0
PL vs Sc+ (*)	P07108	ACBP_HUMAN	0.174508	0	-0.0217432	0.15
PL vs Sc+ (*)	P07355	ANXA2_HUMAN	0.135777	0	0.178337	0.05
PL vs Sc+ (*)	P07741	APT_HUMAN	-3.07185	0	0.426623	0.2
PL vs Sc+ (*)	P09936	UCHL1_HUMAN	0.0271052	0	0.438476	0.25
PL vs Sc+ (*)	P10599	THIO_HUMAN	-0.179235	0	0.586968	0.45
PL vs Sc+ (*)	P11142	HSP7C_HUMAN	0.273761	0	0.382371	0.15
PL vs Sc+ (*)	P17844	DDX5_HUMAN	0.0979195	0	0.293905	0.15
PL vs Sc+ (*)	P27797	CALR_HUMAN	0.993487	0	0.834941	0.15
PL vs Sc+ (*)	P38117	ETFB_HUMAN	0.297836	0	-0.217805	0.15
PL vs Sc+ (*)	P39019	RS19_HUMAN	-0.322769	0	0.143909	0.2
PL vs Sc+ (*)	P43243	MATR3_HUMAN	-0.650591	0	0.0511043	-0.2
PL vs Sc+ (*)	P49773	HINT1_HUMAN	0.353014	0	0.48573	0.15
PL vs Sc+ (*)	P51665	PSD7_HUMAN	0.249383	0	-0.20587	-0.2
PL vs Sc+ (*)	P61158	ARP3_HUMAN	0.729199	0	0.248437	-0.1
PL vs Sc+ (*)	P62244	RS15A_HUMAN	-0.231434	0	0.0436888	0.05
PL vs Sc+ (*)	P62263	RS14_HUMAN	0.46445	0	0.431283	0.1
PL vs Sc+ (*)	P62266	RS23_HUMAN	0.644082	0	0.905379	0.25
PL vs Sc+ (*)	P62277	RS13_HUMAN	0.0193006	0	0.275529	0.1
PL vs Sc+ (*)	P62841	RS15_HUMAN	-0.312205	0	-0.114492	0.25
PL vs Sc+ (*)	P84090	ERH_HUMAN	0.31969	0	0.588686	-0.05
PL vs Sc+ (*)	P84103	SRSF3_HUMAN	-0.590151	0	-0.0127454	0.05
PL vs Sc+ (*)	Q14103	HNRPD_HUMAN	-0.182203	0	0.0598715	0.2
PL vs Sc+ (*)	Q14152	EIF3A_HUMAN	-0.493539	0	0.275341	0.1
PL vs Sc+ (*)	Q16543	CDC37_HUMAN	-0.148099	0	-0.0721498	-0.05
PL vs Sc+ (*)	Q92522	H1X_HUMAN	-0.646364	0	-0.413339	-0.2
PL vs Sc+ (*)	Q92841	DDX17_HUMAN	-0.0605718	0	0.0272809	0.1
PL vs Sc+ (*)	Q9NR30	DDX21_HUMAN	-0.0567226	0	0.182616	0
PL vs Sc+ (*)	Q9UI30	TR112_HUMAN	-0.582595	0	-0.0961753	0.15
PL vs Sc+ (*)	Q99733	NP1L4_HUMAN	-0.0572249	0.05	0.0855757	0.95
PL vs Sc+ (*)	O14737	PDCD5_HUMAN	-0.803084	0.05	0.0170064	0.1
PL vs Sc+ (*)	P00492	HPRT_HUMAN	-0.17054	0.05	0.334386	0.05
PL vs Sc+ (*)	P08865	RSSA_HUMAN	0.0397097	0.05	0.30709	0.2
PL vs Sc+ (*)	P11586	C1TC_HUMAN	-0.205959	0.05	-0.0258207	0
PL vs Sc+ (*)	P12004	PCNA_HUMAN	0.188161	0.05	0.442143	-0.05
PL vs Sc+ (*)	P12429	ANXA3_HUMAN	-0.372809	0.05	-0.0288549	0.05
PL vs Sc+ (*)	P14174	MIF_HUMAN	-0.0212686	0.05	0.0754074	0.4
PL vs Sc+ (*)	P18206	VINC_HUMAN	-0.289239	0.05	-0.192645	-0.3
PL vs Sc+ (*)	P19338	NUCL_HUMAN	0.180342	0.05	0.504344	0.2
PL vs Sc+ (*)	P23526	SAHH_HUMAN	0.592231	0.05	0.573991	0
PL vs Sc+ (*)	P23528	COF1_HUMAN	0.193553	0.05	0.315372	0.25
PL vs Sc+ (*)	P25786	PSA1_HUMAN	0.725748	0.05	0.542626	-0.1
PL vs Sc+ (*)	P26599	PTBP1_HUMAN	-0.131644	0.05	0.177362	0.15
PL vs Sc+ (*)	P27348	1433T_HUMAN	0.195551	0.05	0.133267	0
PL vs Sc+ (*)	P29401	TKT_HUMAN	0.0627358	0.05	0.103093	-0.05
PL vs Sc+ (*)	P30049	ATPD_HUMAN	0.389567	0.05	-0.0411647	0
PL vs Sc+ (*)	P30153	2AAA_HUMAN	-0.254997	0.05	0.263922	0
PL vs Sc+ (*)	P30520	PURA2_HUMAN	-0.38074	0.05	0.101354	0
PL vs Sc+ (*)	P30838	AL3A1_HUMAN	0.106915	0.05	0.331039	0.15
PL vs Sc+ (*)	P35998	PRS7_HUMAN	-0.361579	0.05	0.0699761	-0.05
PL vs Sc+ (*)	P40429	RL13A_HUMAN	0.471504	0.05	0.408963	0
PL vs Sc+ (*)	P40939	ECHA_HUMAN	1.44626	0.05	1.16782	-0.05
PL vs Sc+ (*)	P52565	GDIR1_HUMAN	-0.0276311	0.05	0.21399	0.1
PL vs Sc+ (*)	P55209	NP1L1_HUMAN	0.0117498	0.05	0.546245	0.5
PL vs Sc+ (*)	P60174	TPIS_HUMAN	0.760173	0.05	0.424753	0.25
PL vs Sc+ (*)	P61254	RL26_HUMAN	0.66398	0.05	0.42604	-0.1
PL vs Sc+ (*)	P61353	RL27_HUMAN	-0.51019	0.05	0.769878	-0.15
PL vs Sc+ (*)	P62701	RS4X_HUMAN	-0.203359	0.05	0.0284564	0.25
PL vs Sc+ (*)	P62917	RL8_HUMAN	0.328836	0.05	0.0565835	-0.2
PL vs Sc+ (*)	P62937	PPIA_HUMAN	0.200078	0.05	0.438689	0.15
PL vs Sc+ (*)	Q01813	K6PP_HUMAN	0.148099	0.05	0.0384741	0.05
PL vs Sc+ (*)	Q08211	DHX9_HUMAN	0.196169	0.05	0.241973	-0.05
PL vs Sc+ (*)	Q12904	AIMP1_HUMAN	0.650193	0.05	0.906667	0.2
PL vs Sc+ (*)	Q12905	ILF2_HUMAN	0.247928	0.05	0.33985	-0.15
PL vs Sc+ (*)	Q13247	SRSF6_HUMAN	-0.185678	0.05	-0.095759	0.2
PL vs Sc+ (*)	Q13765	NACA_HUMAN	0.072812	0.05	0.245961	0.2
PL vs Sc+ (*)	Q16181	SEPT7_HUMAN	-0.452023	0.05	-1.06747	-0.05
PL vs Sc+ (*)	Q16658	FSCN1_HUMAN	0.21253	0.05	-0.223654	-0.05
PL vs Sc+ (*)	Q92945	FUBP2_HUMAN	-0.463797	0.05	-0.241404	0.1
PL vs Sc+ (*)	Q96C19	EFHD2_HUMAN	-0.0835905	0.05	-0.347441	-0.15
PL vs Sc+ (*)	Q9Y5L4	TIM13_HUMAN	0.024453	0.05	0.258918	0.05
PL vs Sc+ (*)	P00390	GSHR_HUMAN	-0.195171	0.1	0.121354	0.05
PL vs Sc+ (*)	P05455	LA_HUMAN	0.0844746	0.1	0.239892	0.45
PL vs Sc+ (*)	O00264	PGRC1_HUMAN	-0.385795	0.1	0.0846577	0.1
PL vs Sc+ (*)	P00558	PGK1_HUMAN	0.0639881	0.1	0.395274	0.2
PL vs Sc+ (*)	P06744	G6PI_HUMAN	0.418911	0.1	0.445734	0.05
PL vs Sc+ (*)	P08238	HS90B_HUMAN	0.429168	0.1	0.429168	0.1
PL vs Sc+ (*)	P08727	K1C19_HUMAN	-0.529421	0.1	-0.433206	-0.35
PL vs Sc+ (*)	P08758	ANXA5_HUMAN	-0.125937	0.1	0.328168	0
PL vs Sc+ (*)	P16152	CBR1_HUMAN	0.104899	0.1	0.333168	0.15
PL vs Sc+ (*)	P22102	PUR2_HUMAN	-1.47838	0.1	0.217822	-0.05
PL vs Sc+ (*)	P22314	UBA1_HUMAN	0.184425	0.1	0.510195	0.05
PL vs Sc+ (*)	P24666	PPAC_HUMAN	-0.979895	0.1	0.197951	0.35
PL vs Sc+ (*)	P30050	RL12_HUMAN	0.142019	0.1	0.208108	0.1
PL vs Sc+ (*)	P31939	PUR9_HUMAN	-0.254281	0.1	0.0838072	0.15
PL vs Sc+ (*)	P31943	HNRH1_HUMAN	0.0946369	0.1	0.236298	0.05
PL vs Sc+ (*)	P32969	RL9_HUMAN	-0.328233	0.1	-0.092364	0.15
PL vs Sc+ (*)	P36578	RL4_HUMAN	0.184425	0.1	0.440573	0.15
PL vs Sc+ (*)	P38646	GRP75_HUMAN	-0.0286638	0.1	0.126713	0.05
PL vs Sc+ (*)	P40121	CAPG_HUMAN	-0.808092	0.1	0.345836	0.4
PL vs Sc+ (*)	P42766	RL35_HUMAN	-0.878966	0.1	-0.023272	0.35
PL vs Sc+ (*)	P46782	RS5_HUMAN	-0.515838	0.1	0.251185	0.3
PL vs Sc+ (*)	P49588	SYAC_HUMAN	0.289507	0.1	0.205114	0.05
PL vs Sc+ (*)	P50395	GDIB_HUMAN	0.206753	0.1	0.471752	0.25
PL vs Sc+ (*)	P51148	RAB5C_HUMAN	-0.683836	0.1	-0.674238	-0.05
PL vs Sc+ (*)	P54652	HSP72_HUMAN	0.355251	0.1	0.62534	-0.05
PL vs Sc+ (*)	P55036	PSMD4_HUMAN	-0.684016	0.1	0.0479142	0.1
PL vs Sc+ (*)	P55060	XPO2_HUMAN	0.924924	0.1	0.871964	-0.1
PL vs Sc+ (*)	P61289	PSME3_HUMAN	-0.360998	0.1	0.0855181	0.1
PL vs Sc+ (*)	P62269	RS18_HUMAN	0.0144705	0.1	0.0709433	0.15
PL vs Sc+ (*)	P62316	SMD2_HUMAN	0.391179	0.1	-0.0779656	-0.1
PL vs Sc+ (*)	P62913	RL11_HUMAN	0.00799279	0.1	0.227536	0.15
PL vs Sc+ (*)	P63220	RS21_HUMAN	0.198546	0.1	0.426815	0.1
PL vs Sc+ (*)	P68104	EF1A1_HUMAN	0.14667	0.1	0.314456	0.15
PL vs Sc+ (*)	Q02878	RL6_HUMAN	-0.0292778	0.1	0.069162	0.05
PL vs Sc+ (*)	Q07065	CKAP4_HUMAN	0.970854	0.1	0.327165	-0.05
PL vs Sc+ (*)	Q13242	SRSF9_HUMAN	-0.398923	0.1	1.13156	-0.05
PL vs Sc+ (*)	Q13263	TIF1B_HUMAN	0.332076	0.1	0.358793	0.2
PL vs Sc+ (*)	Q15029	U5S1_HUMAN	0.0404208	0.1	0.0114669	-0.15
PL vs Sc+ (*)	Q16719	KYNU_HUMAN	-0.435585	0.1	0.165059	-0.05
PL vs Sc+ (*)	Q8N1F7	NUP93_HUMAN	0.228603	0.1	-0.582127	-0.35
PL vs Sc+ (*)	Q9BRA2	TXD17_HUMAN	-1.24941	0.1	0.698998	0.4
PL vs Sc+ (*)	Q9BUJ2	HNRL1_HUMAN	-1.50644	0.1	-0.123735	0
PL vs Sc+ (*)	Q9H3N1	TMX1_HUMAN	0.326656	0.1	-0.158221	-0.1
PL vs Sc+ (*)	Q9NY33	DPP3_HUMAN	-0.571122	0.1	0.203383	-0.1
PL vs Sc+ (*)	Q9NZI8	IF2B1_HUMAN	-0.200041	0.1	0.0174604	-0.15
PL vs Sc+ (*)	Q9NZM1	MYOF_HUMAN	-0.0988534	0.1	-0.194011	-0.35
PL vs Sc+ (*)	Q9UBI6	GBG12_HUMAN	-0.71216	0.1	-0.289803	-0.3
PL vs Sc+ (*)	Q9UL46	PSME2_HUMAN	-0.03188	0.1	-0.127694	0.1
PL vs Sc+ (*)	P18669	PGAM1_HUMAN	-0.254929	0.15	0.24257	0.15
PL vs Sc+ (*)	P22392	NDKB_HUMAN	0.237864	0.15	0.277704	0.4
PL vs Sc+ (*)	P35268	RL22_HUMAN	0.303011	0.15	0.156969	0
PL vs Sc+ (*)	P50914	RL14_HUMAN	0.050741	0.15	0.345065	0.2
PL vs Sc+ (*)	P62851	RS25_HUMAN	-0.483472	0.15	0.410139	0.5
PL vs Sc+ (*)	P05388	RLA0_HUMAN	0.261921	0.15	0.327262	0.3
PL vs Sc+ (*)	P06733	ENOA_HUMAN	0.116724	0.15	0.472634	0.15
PL vs Sc+ (*)	P07237	PDIA1_HUMAN	0.31797	0.15	0.410088	0.15
PL vs Sc+ (*)	P11177	ODPB_HUMAN	0.351049	0.15	-0.329213	0.05
PL vs Sc+ (*)	P12956	XRCC6_HUMAN	0.282587	0.15	0.049753	0.1
PL vs Sc+ (*)	P14314	GLU2B_HUMAN	0.485132	0.15	0.361984	0.25
PL vs Sc+ (*)	P14625	ENPL_HUMAN	-0.0368368	0.15	0.105182	-0.05
PL vs Sc+ (*)	P15559	NQO1_HUMAN	0.284303	0.15	0.418604	0.1
PL vs Sc+ (*)	P20645	MPRD_HUMAN	1.76454	0.15	0.318654	-0.25
PL vs Sc+ (*)	P26038	MOES_HUMAN	-0.118379	0.15	1.42486	-0.1
PL vs Sc+ (*)	P26373	RL13_HUMAN	0.0740006	0.15	0.0740006	0.15
PL vs Sc+ (*)	P27824	CALX_HUMAN	0.233601	0.15	0.651902	0.15
PL vs Sc+ (*)	P28066	PSA5_HUMAN	0.0875391	0.15	0.655836	0.05
PL vs Sc+ (*)	P30041	PRDX6_HUMAN	0.138706	0.15	0.254183	0.15
PL vs Sc+ (*)	P39748	FEN1_HUMAN	0.814709	0.15	0.299165	-0.15
PL vs Sc+ (*)	P46777	RL5_HUMAN	-0.0766213	0.15	0.386779	0.15
PL vs Sc+ (*)	P46940	IQGA1_HUMAN	0.158182	0.15	0.228571	-0.1
PL vs Sc+ (*)	P48507	GSH0_HUMAN	-0.133641	0.15	-0.45116	0.2
PL vs Sc+ (*)	P48643	TCPE_HUMAN	0.0694648	0.15	0.498308	-0.05
PL vs Sc+ (*)	P49368	TCPG_HUMAN	0.135738	0.15	0.248949	0.05
PL vs Sc+ (*)	P60842	IF4A1_HUMAN	0.268489	0.15	0.165059	0.05
PL vs Sc+ (*)	P62241	RS8_HUMAN	0.110424	0.15	0.227069	0.1
PL vs Sc+ (*)	P62826	RAN_HUMAN	0.10561	0.15	0.609109	0.15
PL vs Sc+ (*)	P63244	GBLP_HUMAN	0.18206	0.15	0.501011	0.05
PL vs Sc+ (*)	P84098	RL19_HUMAN	0.324782	0.15	0.813464	-0.05
PL vs Sc+ (*)	Q01130	SRSF2_HUMAN	-0.0820358	0.15	0.17073	0.2
PL vs Sc+ (*)	Q13162	PRDX4_HUMAN	-0.754668	0.15	-0.270089	0.1
PL vs Sc+ (*)	Q14019	COTL1_HUMAN	-0.883446	0.15	-2.88782	0
PL vs Sc+ (*)	Q14974	IMB1_HUMAN	-0.0630243	0.15	0.0957441	0
PL vs Sc+ (*)	Q15181	IPYR_HUMAN	-0.0982351	0.15	0.754493	0.15
PL vs Sc+ (*)	Q16555	DPYL2_HUMAN	-0.271644	0.15	-0.100833	-0.2
PL vs Sc+ (*)	Q92598	HS105_HUMAN	0.280472	0.15	0.350133	0.05
PL vs Sc+ (*)	Q99832	TCPH_HUMAN	0.0658879	0.15	0.165424	0
PL vs Sc+ (*)	Q9Y266	NUDC_HUMAN	-0.299186	0.15	-0.0745398	-0.1
PL vs Sc+ (*)	O75874	IDHC_HUMAN	0.490528	0.2	0.548742	0.15
PL vs Sc+ (*)	O95831	AIFM1_HUMAN	0.826286	0.2	0.694092	0.2
PL vs Sc+ (*)	P00338	LDHA_HUMAN	0.401707	0.2	0.146686	0.05
PL vs Sc+ (*)	P04080	CYTB_HUMAN	-0.29457	0.2	-0.136204	0.15
PL vs Sc+ (*)	P05387	RLA2_HUMAN	0.194573	0.2	0.845423	0.55
PL vs Sc+ (*)	P07195	LDHB_HUMAN	0.477854	0.2	0.373856	0.1
PL vs Sc+ (*)	P07737	PROF1_HUMAN	0.441876	0.2	0.543082	0.2
PL vs Sc+ (*)	P07814	SYEP_HUMAN	0.0905309	0.2	-0.201369	0.1
PL vs Sc+ (*)	P09874	PARP1_HUMAN	-0.0656253	0.2	0.491144	0.15
PL vs Sc+ (*)	P11021	GRP78_HUMAN	0.42052	0.2	0.286841	0.1
PL vs Sc+ (*)	P11413	G6PD_HUMAN	-0.0512075	0.2	0.287487	0.05
PL vs Sc+ (*)	P18124	RL7_HUMAN	0.552048	0.2	0.588574	0.1
PL vs Sc+ (*)	P22234	PUR6_HUMAN	-0.447459	0.2	-0.232802	-0.05
PL vs Sc+ (*)	P24534	EF1B_HUMAN	0.279211	0.2	1.50232	0.3
PL vs Sc+ (*)	P25205	MCM3_HUMAN	0.37024	0.2	0.290054	0.05
PL vs Sc+ (*)	P26639	SYTC_HUMAN	-0.973286	0.2	0.471998	-0.15
PL vs Sc+ (*)	P27695	APEX1_HUMAN	0.111737	0.2	0.540195	0.2
PL vs Sc+ (*)	P33316	DUT_HUMAN	0.199609	0.2	0.642739	0.15
PL vs Sc+ (*)	P34897	GLYM_HUMAN	0.423401	0.2	0.73024	-0.05
PL vs Sc+ (*)	P35270	SPRE_HUMAN	0.176878	0.2	0.646363	0.1
PL vs Sc+ (*)	P39023	RL3_HUMAN	0.171187	0.2	0.267131	0.15
PL vs Sc+ (*)	P46778	RL21_HUMAN	0.380608	0.2	0.129966	0.15
PL vs Sc+ (*)	P47756	CAPZB_HUMAN	-1.19737	0.2	0.0140184	0.1
PL vs Sc+ (*)	P49321	NASP_HUMAN	-0.351156	0.2	0.124844	0.15
PL vs Sc+ (*)	P49458	SRP09_HUMAN	-1.64649	0.2	-0.0120786	0.15
PL vs Sc+ (*)	P49915	GUAA_HUMAN	0.687132	0.2	0.869335	-0.05
PL vs Sc+ (*)	P61247	RS3A_HUMAN	0.139064	0.2	0.275386	0.2
PL vs Sc+ (*)	P62081	RS7_HUMAN	-0.133431	0.2	-0.196291	0.05
PL vs Sc+ (*)	P62258	1433E_HUMAN	0.0164505	0.2	0.0804386	-0.05
PL vs Sc+ (*)	P62753	RS6_HUMAN	0.329705	0.2	0.26628	0.1
PL vs Sc+ (*)	P62906	RL10A_HUMAN	0.352881	0.2	0.156342	0.3
PL vs Sc+ (*)	P62910	RL32_HUMAN	0.595279	0.2	0.242147	0.15
PL vs Sc+ (*)	Q02790	FKBP4_HUMAN	0.619609	0.2	0.672425	0.15
PL vs Sc+ (*)	Q13148	TADBP_HUMAN	-0.287733	0.2	-0.400809	-0.25
PL vs Sc+ (*)	Q14566	MCM6_HUMAN	0.582518	0.2	-0.0881429	-0.05
PL vs Sc+ (*)	Q14764	MVP_HUMAN	-0.0987782	0.2	-0.359542	-0.3
PL vs Sc+ (*)	Q15185	TEBP_HUMAN	0.216811	0.2	0.756331	0.45
PL vs Sc+ (*)	Q92973	TNPO1_HUMAN	2.22833	0.2	1.26572	0
PL vs Sc+ (*)	Q96KP4	CNDP2_HUMAN	-0.400972	0.2	-0.294736	0.05
PL vs Sc+ (*)	Q99497	PARK7_HUMAN	0.406566	0.2	0.330686	0.25
PL vs Sc+ (*)	Q9H0U4	RAB1B_HUMAN	2.11247	0.2	0.742414	0.1
PL vs Sc+ (*)	Q9UBQ7	GRHPR_HUMAN	-0.326228	0.2	0.0588937	0.5
PL vs Sc+ (*)	Q9Y230	RUVB2_HUMAN	0.549866	0.2	-0.0984271	-0.05
PL vs Sc+ (*)	O00483	NDUA4_HUMAN	0.282117	0.25	0.845153	0.25
PL vs Sc+ (*)	P04843	RPN1_HUMAN	-0.102098	0.25	0.0995357	0.05
PL vs Sc+ (*)	P14618	KPYM_HUMAN	0.242945	0.25	0.248259	0
PL vs Sc+ (*)	P15880	RS2_HUMAN	0.364961	0.25	0.379221	0.15
PL vs Sc+ (*)	P23396	RS3_HUMAN	0.0186357	0.25	0.527024	0.05
PL vs Sc+ (*)	P30086	PEBP1_HUMAN	0.54965	0.25	1.61821	0.4
PL vs Sc+ (*)	P35232	PHB_HUMAN	0.169925	0.25	0.0838726	0.05
PL vs Sc+ (*)	P55957	BID_HUMAN	0.444593	0.25	0.388619	0.35
PL vs Sc+ (*)	P61313	RL15_HUMAN	0.345322	0.25	1.02492	0.15
PL vs Sc+ (*)	P62280	RS11_HUMAN	0.242309	0.25	-0.0563793	0.3
PL vs Sc+ (*)	P62424	RL7A_HUMAN	-0.505838	0.25	-0.154672	0.2
PL vs Sc+ (*)	P78371	TCPB_HUMAN	0.213109	0.25	-0.103748	0.05
PL vs Sc+ (*)	Q00325	MPCP_HUMAN	0.0319724	0.25	-0.309855	-0.05
PL vs Sc+ (*)	Q02543	RL18A_HUMAN	-0.0395284	0.25	0.697437	0
PL vs Sc+ (*)	Q13561	DCTN2_HUMAN	-0.266174	0.25	0.526287	0.4
PL vs Sc+ (*)	Q15084	PDIA6_HUMAN	0.176878	0.25	0.430634	0.1
PL vs Sc+ (*)	Q15393	SF3B3_HUMAN	-0.409782	0.25	-0.0511825	-0.15
PL vs Sc+ (*)	Q16891	IMMT_HUMAN	0.154932	0.25	0.0819371	0.25
PL vs Sc+ (*)	Q9NX63	CHCH3_HUMAN	-0.298697	0.25	0.353442	0.3
PL vs Sc+ (*)	Q9NZL4	HPBP1_HUMAN	-0.527056	0.25	0.155287	0.3
PL vs Sc+ (*)	O43852	CALU_HUMAN	0.825829	0.3	1.73138	0.35
PL vs Sc+ (*)	P13639	EF2_HUMAN	0.329436	0.3	0.439912	0.15
PL vs Sc+ (*)	P17987	TCPA_HUMAN	0.0255351	0.3	0.232661	0.15
PL vs Sc+ (*)	P18621	RL17_HUMAN	0.926492	0.3	0.166716	0.45
PL vs Sc+ (*)	P22695	QCR2_HUMAN	0.981055	0.3	0.370954	0.05
PL vs Sc+ (*)	P29692	EF1D_HUMAN	-0.470997	0.3	0.136817	0.35
PL vs Sc+ (*)	P30101	PDIA3_HUMAN	0.414479	0.3	0.215356	0.15
PL vs Sc+ (*)	P34932	HSP74_HUMAN	0.26748	0.3	0.332575	0.05
PL vs Sc+ (*)	P50990	TCPQ_HUMAN	0.783259	0.3	0.422857	0.2
PL vs Sc+ (*)	P62847	RS24_HUMAN	-0.0844288	0.3	0.515484	0.1
PL vs Sc+ (*)	P62861	RS30_HUMAN	0.497217	0.3	-0.0752881	0.45
PL vs Sc+ (*)	Q8TEA8	DTD1_HUMAN	-1.14798	0.3	-0.219839	0.1
PL vs Sc+ (*)	Q9BQE3	TBA1C_HUMAN	-0.153805	0.3	0.0991754	0.1
PL vs Sc+ (*)	Q9BVC6	TM109_HUMAN	-0.297811	0.3	0.164438	0.35
PL vs Sc+ (*)	Q9Y265	RUVB1_HUMAN	0.662463	0.3	0.229078	0.05
PL vs Sc+ (*)	O00148	DDX39_HUMAN	0.179225	0.3	0.350647	-0.05
PL vs Sc+ (*)	O43169	CYB5B_HUMAN	1.29215	0.3	0.954628	0.05
PL vs Sc+ (*)	P07900	HS90A_HUMAN	0.625152	0.3	0.501061	0.2
PL vs Sc+ (*)	P26641	EF1G_HUMAN	0.514573	0.3	0.40677	0.2
PL vs Sc+ (*)	P28074	PSB5_HUMAN	1.23397	0.3	0.484482	0.1
PL vs Sc+ (*)	P31153	METK2_HUMAN	-0.0673099	0.3	1.74924	0.2
PL vs Sc+ (*)	P46781	RS9_HUMAN	-0.182203	0.3	0.0598715	0
PL vs Sc+ (*)	P61604	CH10_HUMAN	0.357763	0.3	0.316735	0.4
PL vs Sc+ (*)	P62333	PRS10_HUMAN	0.214456	0.3	-0.336705	0
PL vs Sc+ (*)	Q12931	TRAP1_HUMAN	0.236905	0.3	0.559586	0.05
PL vs Sc+ (*)	O00159	MYO1C_HUMAN	-2.35847	0.35	-0.54972	-0.15
PL vs Sc+ (*)	P05141	ADT2_HUMAN	0.426161	0.35	0.257067	0.05
PL vs Sc+ (*)	P13489	RINI_HUMAN	0.389042	0.35	0.455679	0.3
PL vs Sc+ (*)	P13804	ETFA_HUMAN	0.988027	0.35	1.06413	0
PL vs Sc+ (*)	P21796	VDAC1_HUMAN	0.69957	0.35	0.334679	0.2
PL vs Sc+ (*)	P21980	TGM2_HUMAN	0.54732	0.35	0.257403	-0.2
PL vs Sc+ (*)	P23284	PPIB_HUMAN	0.811672	0.35	0.353198	0.1
PL vs Sc+ (*)	P25705	ATPA_HUMAN	1.8027	0.35	2.17113	0.2
PL vs Sc+ (*)	P30040	ERP29_HUMAN	0.420218	0.35	0.030806	0.2
PL vs Sc+ (*)	P30048	PRDX3_HUMAN	0.158583	0.35	0.185414	0
PL vs Sc+ (*)	P31930	QCR1_HUMAN	1.47943	0.35	0.519058	0.45
PL vs Sc+ (*)	P40227	TCPZ_HUMAN	0.432771	0.35	0.149963	0.05
PL vs Sc+ (*)	P40925	MDHC_HUMAN	0.476814	0.35	0.312278	0.05
PL vs Sc+ (*)	P40926	MDHM_HUMAN	0.486121	0.35	0.370643	0.05
PL vs Sc+ (*)	P48047	ATPO_HUMAN	0.100402	0.35	0.462972	0.1
PL vs Sc+ (*)	P49755	TMEDA_HUMAN	0.126546	0.35	-0.0578518	0.2
PL vs Sc+ (*)	P50991	TCPD_HUMAN	0.254138	0.35	0.0888534	0.15
PL vs Sc+ (*)	P62314	SMD1_HUMAN	0.734662	0.35	0.928603	0.2
PL vs Sc+ (*)	P83881	RL36A_HUMAN	4.00085	0.35	0.25613	0.3
PL vs Sc+ (*)	Q07020	RL18_HUMAN	0.232081	0.35	0.330973	0.25
PL vs Sc+ (*)	Q14498	RBM39_HUMAN	-0.518536	0.35	0.265239	0.3
PL vs Sc+ (*)	Q96PK6	RBM14_HUMAN	0.187627	0.35	0.464281	0.05
PL vs Sc+ (*)	Q99623	PHB2_HUMAN	0.554102	0.35	0.317341	-0.1
PL vs Sc+ (*)	P11940	PABP1_HUMAN	0.286051	0.4	0.569696	0.2
PL vs Sc+ (*)	P12236	ADT3_HUMAN	0.674708	0.4	0.369523	-0.05
PL vs Sc+ (*)	P24752	THIL_HUMAN	0.171187	0.4	0.140598	-0.05
PL vs Sc+ (*)	P25398	RS12_HUMAN	0.531004	0.4	0.497632	0.4
PL vs Sc+ (*)	P28838	AMPL_HUMAN	-0.259839	0.4	0.417059	0.35
PL vs Sc+ (*)	P31040	DHSA_HUMAN	-0.448023	0.4	-0.665745	-0.15
PL vs Sc+ (*)	P78417	GSTO1_HUMAN	0.153157	0.4	0.0676387	0.25
PL vs Sc+ (*)	Q00610	CLH1_HUMAN	0.355095	0.4	0.287981	0.05
PL vs Sc+ (*)	Q07021	C1QBP_HUMAN	0.334183	0.45	0.688292	0.4
PL vs Sc+ (*)	O75390	CISY_HUMAN	0.330704	0.45	0.263034	-0.05
PL vs Sc+ (*)	P05023	AT1A1_HUMAN	0.812067	0.45	0.242701	0
PL vs Sc+ (*)	P06576	ATPB_HUMAN	0.507453	0.45	0.292329	0.2
PL vs Sc+ (*)	P15121	ALDR_HUMAN	1.0959	0.45	0.383588	-0.05
PL vs Sc+ (*)	P42704	LPPRC_HUMAN	0.0033928	0.45	-0.157466	0.1
PL vs Sc+ (*)	P62318	SMD3_HUMAN	0.26154	0.45	0.231326	0.3
PL vs Sc+ (*)	Q01469	FABP5_HUMAN	0.799701	0.45	0.897189	0.5
PL vs Sc+ (*)	Q9Y2B0	CNPY2_HUMAN	2.15715	0.45	0.317341	0.4
PL vs Sc+ (*)	P04183	KITH_HUMAN	0.959577	0.5	0.782021	0.55
PL vs Sc+ (*)	P46776	RL27A_HUMAN	0.19162	0.5	0.778973	0.55
PL vs Sc+ (*)	P50213	IDH3A_HUMAN	0.361539	0.5	-0.0244847	0.3
PL vs Sc+ (*)	Q13011	ECH1_HUMAN	0.470414	0.5	0.754423	0
PL vs Sc+ (*)	P09960	LKHA4_HUMAN	1.13437	0.55	0.73722	-0.1
PL vs Sc+ (*)	P10809	CH60_HUMAN	0.581334	0.55	0.393131	0.4
PL vs Sc+ (*)	P49411	EFTU_HUMAN	0.543284	0.55	0.26575	0
PL vs Sc+ (*)	P50454	SERPH_HUMAN	0.246356	0.55	0.382333	0.1
PL vs Sc+ (*)	P60900	PSA6_HUMAN	0.344154	0.55	0.119755	0.1
PL vs Sc+ (*)	P61088	UBE2N_HUMAN	-0.125531	0.55	0.415037	0.6
PL vs Sc+ (*)	P61163	ACTZ_HUMAN	0.368198	0.55	0.518818	-0.05
PL vs Sc+ (*)	P83731	RL24_HUMAN	0.802642	0.55	0.463618	0.5
PL vs Sc+ (*)	P00505	AATM_HUMAN	0.507277	0.6	0.38803	0.05
PL vs Sc+ (*)	P08107	HSP71_HUMAN	0.496798	0.6	1.72641	1.65
PL vs Sc+ (*)	P52292	IMA2_HUMAN	0.623584	0.6	0.260236	0.25
PL vs Sc+ (*)	P55084	ECHB_HUMAN	0.647724	0.6	0.614583	0.05
PL vs Sc+ (*)	Q13501	SQSTM_HUMAN	0.342232	0.6	-0.540775	-0.7
PL vs Sc+ (*)	P30084	ECHM_HUMAN	1.04672	0.6	1.09387	0.05
PL vs Sc+ (*)	P62249	RS16_HUMAN	0.520832	0.65	0.542527	0.1
PL vs Sc+ (*)	P69905	HBA_HUMAN	0.9061	0.65	-0.416076	-0.4
PL vs Sc+ (*)	Q9Y3U8	RL36_HUMAN	0.215389	0.65	0.71727	0.4
PL vs Sc+ (*)	P68036	UB2L3_HUMAN	-1.33809	0.65	0.269557	-0.15
PL vs Sc+ (*)	P62888	RL30_HUMAN	-0.157541	0.7	-0.0580056	0.1
PL vs Sc+ (*)	Q99714	HCD2_HUMAN	2.00233	0.7	1.35163	0.2
PL vs Sc+ (*)	Q9BUF5	TBB6_HUMAN	-0.0577155	0.7	0.0613164	0.55
PL vs Sc+ (*)	Q9UJZ1	STML2_HUMAN	0.399607	0.85	0.506107	0.25
PL vs Sc+ (*)	P02792	FRIL_HUMAN	0.60792	1.65	-0.340134	2.45
PL vs Sc+ (*)	Q99426	TBCB_HUMAN	0.0780025	-0.2	0	-0.15
PL vs Sc+ (*)	P04792	HSPB1_HUMAN	0	-0.05	0.181838	0.05
PL vs Sc+ (*)	P13667	PDIA4_HUMAN	-0.153805	0.2	0	0.05
PL vs Sc+ (*)	P62988		0.287622	-0.35	-0.0833487	-0.45
PF2 vs PL (*)	P03246	E1BS_ADE05			6.56488	5.91716
PF2 vs PL (*)	P03253	ADEN_ADE05			3.71782	3.27806
PF2 vs PL (*)	P03265	DNB2_ADE05			6.09088	5.95399
PF2 vs PL (*)	P03271	PIVA2_ADE05			5.73504	4.82802
PF2 vs PL (*)	P03281	HEX9_ADE05			5.76167	5.81669
PF2 vs PL (*)	P04133	HEX_ADE05			6.58988	5.43998
PF2 vs PL (*)	P04496	L52_ADE05			5.77109	3.66482
PF2 vs PL (*)	P11818	FIBP_ADE05			6.67732	6.02275
PF2 vs PL (*)	P12537	HEX3_ADE05			3.9869	3.88778
PF2 vs PL (*)	P12538	PEN3_ADE05			3.9692	4.49459
PF2 vs PL (*)	P24933	L100_ADE05			6.16242	5.8251
PF2 vs PL (*)	P24936	HEX8_ADE05			6.08798	4.15523
PF2 vs PL (*)	P24937	PIV6_ADE05			6.01535	5.46847
PF2 vs PL (*)	P24938	VCOM_ADE05			4.42319	4.64386
PF2 vs PL (*)	P24940	V33P_ADE05			8.17911	6.11661
PF2 vs PL (*)	P68951	VCO7_ADE05			5.56915	5.41743
PF2 vs PL (*)	Q2Y0F8	Q2Y0F8_ADE03	5.06845	4.51457
PF2 vs PL (*)	Q2Y0F9	Q2Y0F9_ADE03	3.88569	2.48458
PF2 vs PL (*)	Q2Y0G8	Q2Y0G8_ADE03	5.09741	4.48297
PF2 vs PL (*)	Q2Y0H0	Q2Y0H0_ADE03	4.09565	3.90304
PF2 vs PL (*)	Q2Y0H1	Q2Y0H1_ADE03	5.00041	4.87701
PF2 vs PL (*)	Q2Y0H2	Q2Y0H2_ADE03	4.05445	4.10303
PF2 vs PL (*)	Q2Y0H4	Q2Y0H4_ADE03	7.2718	5.20497
PF2 vs PL (*)	Q2Y0H5	Q2Y0H5_ADE03	5.54772	3.82036
PF2 vs PL (*)	Q2Y0H7	Q2Y0H7_ADE03	5.56126	4.64738
PF2 vs PL (*)	Q2Y0H8	Q2Y0H8_ADE03	5.41008	6.16337
PF2 vs PL (*)	Q2Y0H9	Q2Y0H9_ADE03	3.08472	3.43741
PF2 vs PL (*)	Q2Y0I0	Q2Y0I0_ADE03	4.91924	3.50069
PF2 vs PL (*)	Q2Y0I1	Q2Y0I1_ADE03	5.55362	4.35806
PF2 vs PL (*)	Q2Y0J0	Q2Y0J0_ADE03	4.60553	4.64529
PF2 vs PL (*)	Q2Y0J2	Q2Y0J2_ADE03	4.13645	4.03969
PF2 vs PL (*)	Q2Y0J3	Q2Y0J3_ADE03	2.61882	3.05416
PF2 vs PL (*)	A8MW06	TMSL3_HUMAN	0.956061	0.945138	0.632545	0.64127
PF2 vs PL (*)	O00148	DDX39_HUMAN	-0.0544574	0.179225	0.303102	0.350647
PF2 vs PL (*)	O00151	PDLI1_HUMAN	-0.19664	-0.196639	-0.559501	-0.559499
PF2 vs PL (*)	O00299	CLIC1_HUMAN	-0.615246	-0.436571	0.559124	0.552541
PF2 vs PL (*)	O00571	DDX3X_HUMAN	-0.737852	-0.788835	0.0260961	-0.0963439
PF2 vs PL (*)	O14737	PDCD5_HUMAN	-0.948358	-0.803084	0.0479404	0.0170064
PF2 vs PL (*)	O15355	PPM1G_HUMAN	-0.44502	-0.461653	-0.0865889	-0.0728329
PF2 vs PL (*)	O43396	TXNL1_HUMAN	-0.02727	-0.026967	0.313604	0.321928
PF2 vs PL (*)	O43707	ACTN4_HUMAN	-0.168695	-0.0480943	0.0146223	-0.0118741
PF2 vs PL (*)	O60218	AK1BA_HUMAN	-0.887383	0.026967	0.276249	0.431951
PF2 vs PL (*)	O60506	HNRPQ_HUMAN	0.108406	-0.136	0.123581	0.139725
PF2 vs PL (*)	O60664	PLIN3_HUMAN	1.46175	1.02411	0.226205	0.0971562
PF2 vs PL (*)	O60701	UGDH_HUMAN	-0.373725	-0.243729	0.0226374	0.0185678
PF2 vs PL (*)	O60884	DNJA2_HUMAN	0.454008	0.454007	0.44905	0.449049
PF2 vs PL (*)	O75367	H2AY_HUMAN	0.389031	0.420255	0.0667644	0.0680643
PF2 vs PL (*)	O75369	FLNB_HUMAN	0.30725	-0.0983021	0.354498	0.766043
PF2 vs PL (*)	O75874	IDHC_HUMAN	0.492288	0.490528	0.551111	0.548742
PF2 vs PL (*)	O75947	ATP5H_HUMAN	0.290711	0.291231	0.376134	0.377781
PF2 vs PL (*)	O95573	ACSL3_HUMAN	-0.0172089	0.053893	1.87318	1.62597
PF2 vs PL (*)	O95994	AGR2_HUMAN	-1.43781	-1.43795	0.0368499	0.0392213
PF2 vs PL (*)	P00338	LDHA_HUMAN	0.147431	0.401707	0.0883348	0.146686
PF2 vs PL (*)	P00352	AL1A1_HUMAN	-0.429654	-0.0100537	0.184154	0.297681
PF2 vs PL (*)	P00390	GSHR_HUMAN	-0.323907	-0.195171	0.12904	0.121354
PF2 vs PL (*)	P00441	SODC_HUMAN	0.281654	0.176427	0.518255	0.429625
PF2 vs PL (*)	P00505	AATM_HUMAN	0.465456	0.507277	0.282541	0.38803
PF2 vs PL (*)	P00558	PGK1_HUMAN	0.154132	0.0639881	0.451062	0.395274
PF2 vs PL (*)	P02042	HBD_HUMAN	1.90322	1.90323	-0.137472	-0.13747
PF2 vs PL (*)	P02545	LMNA_HUMAN	-0.66112	-0.138944	0.491832	0.218685
PF2 vs PL (*)	P02786	TFR1_HUMAN	-1.26847	-1.28214	-0.14737	-0.15517
PF2 vs PL (*)	P04075	ALDOA_HUMAN	0.132794	0.0494022	0.104998	0.0465426
PF2 vs PL (*)	P04080	CYTB_HUMAN	-0.286399	-0.29457	-0.125004	-0.136204
PF2 vs PL (*)	P04083	ANXA1_HUMAN	-0.533202	-0.491335	-0.150563	-0.0468145
PF2 vs PL (*)	P04406	G3P_HUMAN	0.52516	0.0890835	0.645032	0.301569
PF2 vs PL (*)	P04632	CPNS1_HUMAN	0.138246	0.132894	-0.162192	-0.160465
PF2 vs PL (*)	P04843	RPN1_HUMAN	-0.0749933	-0.102098	0.232856	0.0995357
PF2 vs PL (*)	P05023	AT1A1_HUMAN	0.93104	0.812067	0.304108	0.242701
PF2 vs PL (*)	P05141	ADT2_HUMAN	0.426275	0.426161	0.209259	0.257067
PF2 vs PL (*)	P05386	RLA1_HUMAN	-0.0012204	0.108253	0.278506	0.261993
PF2 vs PL (*)	P05387	RLA2_HUMAN	0.0703353	0.194573	0.935788	0.845423
PF2 vs PL (*)	P05388	RLA0_HUMAN	0.230141	0.261921	0.349113	0.327262
PF2 vs PL (*)	P05455	LA_HUMAN	-0.10839	0.0844746	0.107263	0.239892
PF2 vs PL (*)	P05556	ITB1_HUMAN	-0.813013	-0.520007	-0.497996	-0.447952
PF2 vs PL (*)	P05783	K1C18_HUMAN	-1.13882	-0.904843	-0.525845	-0.207713
PF2 vs PL (*)	P05787	K2C8_HUMAN	-0.490958	-0.493815	0.373399	0.0614005
PF2 vs PL (*)	P06454	PTMA_HUMAN	-0.91338	-0.692216	0.199569	0.200869
PF2 vs PL (*)	P06576	ATPB_HUMAN	0.569716	0.507453	0.409217	0.292329
PF2 vs PL (*)	P06703	S10A6_HUMAN	-0.033205	-0.0223678	-0.0580598	-0.0597347
PF2 vs PL (*)	P06733	ENOA_HUMAN	0.181301	0.116724	0.616247	0.472634
PF2 vs PL (*)	P06744	G6PI_HUMAN	0.212296	0.418911	0.441409	0.445734
PF2 vs PL (*)	P06748	NPM_HUMAN	-0.483755	-0.0485928	0.243692	0.377805
PF2 vs PL (*)	P06753	TPM3_HUMAN	-0.620867	-1.61345	0.0992962	-0.289059
PF2 vs PL (*)	P06899	H2B1J_HUMAN	-0.216839	-0.0412227	-0.218099	-0.195551
PF2 vs PL (*)	P07195	LDHB_HUMAN	0.484707	0.477854	0.436144	0.373856
PF2 vs PL (*)	P07237	PDIA1_HUMAN	0.406103	0.31797	0.377353	0.410088
PF2 vs PL (*)	P07355	ANXA2_HUMAN	-0.191499	0.135777	0.160172	0.178337
PF2 vs PL (*)	P07437	TBB5_HUMAN	-0.325868	-0.0484985	0.186626	0.147226
PF2 vs PL (*)	P07737	PROF1_HUMAN	0.412048	0.441876	0.802423	0.543082
PF2 vs PL (*)	P07900	HS90A_HUMAN	0.817051	0.625152	0.610127	0.501061
PF2 vs PL (*)	P07910	HNRPC_HUMAN	-0.0504914	0.076962	0.014582	0.132104
PF2 vs PL (*)	P08107	HSP71_HUMAN	0.537496	0.496798	2.11726	1.72641
PF2 vs PL (*)	P08195	4F2_HUMAN	-0.878256	-0.827478	0.289366	0.156869
PF2 vs PL (*)	P08238	HS90B_HUMAN	-0.0694603	0.429168	0.433299	0.429168
PF2 vs PL (*)	P08670	VIME_HUMAN	-0.231886	-0.0165829	-0.0448362	-0.0848889
PF2 vs PL (*)	P08708	RS17_HUMAN	-0.577281	-0.550859	0.15404	0.181661
PF2 vs PL (*)	P08727	K1C19_HUMAN	0.101996	-0.529421	-0.505111	-0.433206
PF2 vs PL (*)	P08729	K2C7_HUMAN	-0.811727	-0.899695	-0.377028	-0.395929
PF2 vs PL (*)	P08758	ANXA5_HUMAN	-0.0995053	-0.125937	0.409778	0.328168
PF2 vs PL (*)	P08865	RSSA_HUMAN	0.0429212	0.0397097	0.292585	0.30709
PF2 vs PL (*)	P09211	GSTP1_HUMAN	-0.50908	-0.397095	0.287587	0.264675
PF2 vs PL (*)	P09382	LEG1_HUMAN	-2.73243	-2.81147	0.0447013	-0.106377
PF2 vs PL (*)	P09429	HMGB1_HUMAN	-0.69971	-0.561762	-0.0896884	0.0767062
PF2 vs PL (*)	P09493	TPM1_HUMAN	-1.95278	-2.21254	-0.339076	-0.415037
PF2 vs PL (*)	P09525	ANXA4_HUMAN	-0.0548489	-0.234465	0.225035	0.104337
PF2 vs PL (*)	P09651	ROA1_HUMAN	-0.0180968	-0.188445	0.0912424	0.0291463
PF2 vs PL (*)	P09936	UCHL1_HUMAN	-0.339739	0.0271052	0.298865	0.438476
PF2 vs PL (*)	P09972	ALDOC_HUMAN	0.426405	0.579294	0.360607	0.397964
PF2 vs PL (*)	P0C0S5	H2AZ_HUMAN	-0.781735	-0.111257	-0.15725	-0.348948
PF2 vs PL (*)	P0C0S8	H2A1_HUMAN	-0.25601	-0.278301	-0.205098	-0.210838
PF2 vs PL (*)	P10412	H14_HUMAN	-1.12194	-0.548813	-0.378279	-0.45728
PF2 vs PL (*)	P10599	THIO_HUMAN	-0.517647	-0.179235	0.678801	0.586968
PF2 vs PL (*)	P10809	CH60_HUMAN	0.682098	0.581334	0.325419	0.393131
PF2 vs PL (*)	P11021	GRP78_HUMAN	0.329886	0.42052	0.222059	0.286841
PF2 vs PL (*)	P11142	HSP7C_HUMAN	0.171389	0.273761	0.740489	0.382371
PF2 vs PL (*)	P11413	G6PD_HUMAN	-0.225247	-0.0512075	0.35491	0.287487
PF2 vs PL (*)	P11586	C1TC_HUMAN	-0.262627	-0.205959	-0.0433717	-0.0258207
PF2 vs PL (*)	P11940	PABP1_HUMAN	0.567467	0.286051	0.762927	0.569696
PF2 vs PL (*)	P12004	PCNA_HUMAN	0.124405	0.188161	0.556304	0.442143
PF2 vs PL (*)	P12236	ADT3_HUMAN	0.501309	0.674708	0.554202	0.369523
PF2 vs PL (*)	P12268	IMDH2_HUMAN	0.164751	0.164749	0.332097	0.332095
PF2 vs PL (*)	P12814	ACTN1_HUMAN	0.248686	-0.149682	0.207357	-0.0467483
PF2 vs PL (*)	P12956	XRCC6_HUMAN	0.352769	0.282587	0.10667	0.049753
PF2 vs PL (*)	P13489	RINI_HUMAN	0.51942	0.389042	0.742636	0.455679
PF2 vs PL (*)	P13639	EF2_HUMAN	0.480478	0.329436	0.462599	0.439912
PF2 vs PL (*)	P13693	TCTP_HUMAN	-0.109401	-0.108149	0.607021	0.606179
PF2 vs PL (*)	P13804	ETFA_HUMAN	0.966009	0.988027	1.40656	1.06413
PF2 vs PL (*)	P14174	MIF_HUMAN	0.0394903	-0.0212686	0.015331	0.0754074
PF2 vs PL (*)	P14314	GLU2B_HUMAN	0.558725	0.485132	0.480025	0.361984
PF2 vs PL (*)	P14618	KPYM_HUMAN	0.184739	0.242945	0.449247	0.248259
PF2 vs PL (*)	P14625	ENPL_HUMAN	-0.49034	-0.0368368	0.0782553	0.105182
PF2 vs PL (*)	P14866	HNRPL_HUMAN	0.599241	0.600252	0.321197	0.323245
PF2 vs PL (*)	P15121	ALDR_HUMAN	1.29043	1.0959	0.457141	0.383588
PF2 vs PL (*)	P15153	RAC2_HUMAN	0.556798	0.556797	0.152319	0.152318
PF2 vs PL (*)	P15311	EZRI_HUMAN	-0.248187	-0.324351	0.0610072	-0.0592972
PF2 vs PL (*)	P15559	NQO1_HUMAN	0.0452997	0.284303	0.604188	0.418604
PF2 vs PL (*)	P15880	RS2_HUMAN	0.309128	0.364961	0.555985	0.379221
PF2 vs PL (*)	P16070	CD44_HUMAN	0.408888	0.111389	0.424274	0.0752063
PF2 vs PL (*)	P16152	CBR1_HUMAN	-0.175581	0.104899	0.348645	0.333168
PF2 vs PL (*)	P16615	AT2A2_HUMAN	0.417042	0.415943	0.0933503	0.0912958
PF2 vs PL (*)	P16949	STMN1_HUMAN	-0.517123	-0.304581	-0.164922	-0.126377
PF2 vs PL (*)	P17844	DDX5_HUMAN	0.179866	0.0979195	0.3743	0.293905
PF2 vs PL (*)	P17987	TCPA_HUMAN	0.0341772	0.0255351	0.191111	0.232661
PF2 vs PL (*)	P18124	RL7_HUMAN	0.205934	0.552048	0.581327	0.588574
PF2 vs PL (*)	P18206	VINC_HUMAN	-0.274303	-0.289239	-0.0731495	-0.192645
PF2 vs PL (*)	P18621	RL17_HUMAN	0.236354	0.926492	0.357745	0.166716
PF2 vs PL (*)	P18669	PGAM1_HUMAN	-0.244742	-0.254929	0.268353	0.24257
PF2 vs PL (*)	P19338	NUCL_HUMAN	0.447162	0.180342	0.984885	0.504344
PF2 vs PL (*)	P20700	LMNB1_HUMAN	-0.160715	-0.160715	-0.494478	-0.494478
PF2 vs PL (*)	P20962	PTMS_HUMAN	-0.421928	-0.475158	-0.27904	-0.347923
PF2 vs PL (*)	P21333	FLNA_HUMAN	-0.637735	-0.501194	-0.238078	-0.189661
PF2 vs PL (*)	P21796	VDAC1_HUMAN	0.849991	0.69957	0.509104	0.334679
PF2 vs PL (*)	P22234	PUR6_HUMAN	-0.442096	-0.447459	-0.231952	-0.232802
PF2 vs PL (*)	P22314	UBA1_HUMAN	0.140801	0.184425	0.61808	0.510195
PF2 vs PL (*)	P22392	NDKB_HUMAN	0.164184	0.237864	0.188616	0.277704
PF2 vs PL (*)	P22626	ROA2_HUMAN	-0.0816501	-0.215729	-0.0153028	0.0198996
PF2 vs PL (*)	P23246	SFPQ_HUMAN	-0.151833	-0.0787541	-0.113773	-0.107609
PF2 vs PL (*)	P23284	PPIB_HUMAN	0.819416	0.811672	0.385794	0.353198
PF2 vs PL (*)	P23396	RS3_HUMAN	-0.219988	0.0186357	0.51508	0.527024
PF2 vs PL (*)	P23526	SAHH_HUMAN	0.517484	0.592231	0.592293	0.573991
PF2 vs PL (*)	P23528	COF1_HUMAN	0.2474	0.193553	0.375706	0.315372
PF2 vs PL (*)	P24534	EF1B_HUMAN	0.317938	0.279211	1.54486	1.50232
PF2 vs PL (*)	P24666	PPAC_HUMAN	-0.979897	-0.979895	0.197951	0.197951
PF2 vs PL (*)	P24752	THIL_HUMAN	0.173677	0.171187	0.133594	0.140598
PF2 vs PL (*)	P25398	RS12_HUMAN	0.367294	0.531004	0.483784	0.497632
PF2 vs PL (*)	P25705	ATPA_HUMAN	2.5143	1.8027	2.97261	2.17113
PF2 vs PL (*)	P25786	PSA1_HUMAN	0.105154	0.725748	0.484662	0.542626
PF2 vs PL (*)	P26038	MOES_HUMAN	0.129105	-0.118379	3.68073	1.42486
PF2 vs PL (*)	P26373	RL13_HUMAN	0.0533836	0.0740006	0.175284	0.0740006
PF2 vs PL (*)	P26447	S10A4_HUMAN	-0.0711137	-0.29589	-0.0237634	-0.161589
PF2 vs PL (*)	P26599	PTBP1_HUMAN	0.0981117	-0.131644	0.184818	0.177362
PF2 vs PL (*)	P26639	SYTC_HUMAN	-0.973284	-0.973286	0.471994	0.471998
PF2 vs PL (*)	P26641	EF1G_HUMAN	0.556939	0.514573	0.333193	0.40677
PF2 vs PL (*)	P27348	1433T_HUMAN	0.320143	0.195551	0.158743	0.133267
PF2 vs PL (*)	P27635	RL10_HUMAN	0.258685	0.230341	0.377705	0.464014
PF2 vs PL (*)	P27695	APEX1_HUMAN	0.110187	0.111737	0.542603	0.540195
PF2 vs PL (*)	P27797	CALR_HUMAN	0.628059	0.993487	0.838186	0.834941
PF2 vs PL (*)	P27816	MAP4_HUMAN	-0.808123	-0.803603	-0.336426	-0.337035
PF2 vs PL (*)	P27824	CALX_HUMAN	0.230756	0.233601	0.674119	0.651902
PF2 vs PL (*)	P28072	PSB6_HUMAN	0.052161	0.145881	-0.42987	-0.122218
PF2 vs PL (*)	P29692	EF1D_HUMAN	-0.440409	-0.470997	0.145409	0.136817
PF2 vs PL (*)	P30040	ERP29_HUMAN	0.427312	0.420218	0.0389768	0.030806
PF2 vs PL (*)	P30041	PRDX6_HUMAN	0.00916446	0.138706	0.190259	0.254183
PF2 vs PL (*)	P30043	BLVRB_HUMAN	-0.308946	-0.267696	0.0656404	0.0344884
PF2 vs PL (*)	P30044	PRDX5_HUMAN	0.218116	0.166539	0.551736	0.512136
PF2 vs PL (*)	P30048	PRDX3_HUMAN	0.205349	0.158583	0.183676	0.185414
PF2 vs PL (*)	P30049	ATPD_HUMAN	0.385384	0.389567	-0.0425159	-0.0411647
PF2 vs PL (*)	P30050	RL12_HUMAN	0.0676337	0.142019	0.222923	0.208108
PF2 vs PL (*)	P30086	PEBP1_HUMAN	0.473575	0.54965	1.98828	1.61821
PF2 vs PL (*)	P30101	PDIA3_HUMAN	0.300778	0.414479	0.567077	0.215356
PF2 vs PL (*)	P30838	AL3A1_HUMAN	0.164065	0.106915	0.325308	0.331039
PF2 vs PL (*)	P31153	METK2_HUMAN	-0.0588892	-0.0673099	1.76796	1.74924
PF2 vs PL (*)	P31689	DNJA1_HUMAN	-0.0614855	-0.040642	0.00944963	-0.0544478
PF2 vs PL (*)	P31939	PUR9_HUMAN	-0.276198	-0.254281	0.0359532	0.0838072
PF2 vs PL (*)	P31942	HNRH3_HUMAN	-0.84976	-0.928809	0.617475	0.470109
PF2 vs PL (*)	P31943	HNRH1_HUMAN	-0.0267347	0.0946369	0.389272	0.236298
PF2 vs PL (*)	P31946	1433B_HUMAN	1.15398	0.349772	0.789646	0.140863
PF2 vs PL (*)	P31947	1433S_HUMAN	-0.14748	0.0581518	-0.239646	-0.0299792
PF2 vs PL (*)	P31948	STIP1_HUMAN	-0.10846	-0.127756	0.728557	0.705655
PF2 vs PL (*)	P31949	S10AB_HUMAN	-0.163516	0.0257422	0.219144	0.160713
PF2 vs PL (*)	P32969	RL9_HUMAN	-0.363265	-0.328233	-0.140085	-0.092364
PF2 vs PL (*)	P33316	DUT_HUMAN	0.197755	0.199609	0.642595	0.642739
PF2 vs PL (*)	P34897	GLYM_HUMAN	0.469232	0.423401	0.811508	0.73024
PF2 vs PL (*)	P34932	HSP74_HUMAN	0.263732	0.26748	0.396468	0.332575
PF2 vs PL (*)	P35232	PHB_HUMAN	0.36326	0.169925	0.170703	0.0838726
PF2 vs PL (*)	P35268	RL22_HUMAN	0.344527	0.303011	0.382728	0.156969
PF2 vs PL (*)	P35270	SPRE_HUMAN	0.100413	0.176878	0.584739	0.646363
PF2 vs PL (*)	P35579	MYH9_HUMAN	-0.52302	-0.290001	-0.220932	-0.120681
PF2 vs PL (*)	P35637	FUS_HUMAN	0.479184	0.557218	0.138694	0.296982
PF2 vs PL (*)	P35998	PRS7_HUMAN	-0.395714	-0.361579	0.0925216	0.0699761
PF2 vs PL (*)	P36578	RL4_HUMAN	0.144308	0.184425	0.602006	0.440573
PF2 vs PL (*)	P37802	TAGL2_HUMAN	-0.414597	-0.594744	0.428657	0.0713174
PF2 vs PL (*)	P37837	TALDO_HUMAN	-0.361087	-0.348486	0.0937861	0.0958158
PF2 vs PL (*)	P38117	ETFB_HUMAN	0.222946	0.297836	-0.157457	-0.217805
PF2 vs PL (*)	P38159	HNRPG_HUMAN	-0.280049	-0.267522	0.175341	0.140758
PF2 vs PL (*)	P38646	GRP75_HUMAN	0.00406926	-0.0286638	0.0886672	0.126713
PF2 vs PL (*)	P39019	RS19_HUMAN	-0.0477353	-0.322769	0.423681	0.143909
PF2 vs PL (*)	P39023	RL3_HUMAN	-0.123716	0.171187	0.234798	0.267131
PF2 vs PL (*)	P39687	AN32A_HUMAN	-0.679459	-0.616237	0.388314	0.247756
PF2 vs PL (*)	P39748	FEN1_HUMAN	-0.71943	0.814709	0.0977626	0.299165
PF2 vs PL (*)	P40227	TCPZ_HUMAN	0.398834	0.432771	0.137359	0.149963
PF2 vs PL (*)	P40429	RL13A_HUMAN	0.46363	0.471504	0.400065	0.408963
PF2 vs PL (*)	P40925	MDHC_HUMAN	0.403354	0.476814	0.332533	0.312278
PF2 vs PL (*)	P40926	MDHM_HUMAN	0.328157	0.486121	0.387951	0.370643
PF2 vs PL (*)	P42166	LAP2A_HUMAN	0.0127246	0.00426203	0.0529755	0.0585522
PF2 vs PL (*)	P42330	AK1C3_HUMAN	0.185547	0.105722	0.453113	0.16435
PF2 vs PL (*)	P42704	LPPRC_HUMAN	0.00339222	0.0033928	-0.157465	-0.157466
PF2 vs PL (*)	P42766	RL35_HUMAN	-0.878966	-0.878966	-0.023272	-0.023272
PF2 vs PL (*)	P43243	MATR3_HUMAN	-0.537762	-0.650591	0.136615	0.0511043
PF2 vs PL (*)	P43487	RANG_HUMAN	-0.261535	-0.261537	0.592004	0.595158
PF2 vs PL (*)	P46776	RL27A_HUMAN	0.189062	0.19162	0.778192	0.778973
PF2 vs PL (*)	P46777	RL5_HUMAN	-0.370225	-0.0766213	0.337223	0.386779
PF2 vs PL (*)	P46778	RL21_HUMAN	0.380608	0.380608	0.129966	0.129966
PF2 vs PL (*)	P46781	RS9_HUMAN	-0.194213	-0.182203	0.0570477	0.0598715
PF2 vs PL (*)	P46782	RS5_HUMAN	-0.593451	-0.515838	0.170673	0.251185
PF2 vs PL (*)	P46783	RS10_HUMAN	-0.14952	0.0440246	0.0975121	0.286548
PF2 vs PL (*)	P46821	MAP1B_HUMAN	-0.548623	-0.152003	-0.142668	-0.00621852
PF2 vs PL (*)	P46940	IQGA1_HUMAN	0.179923	0.158182	0.335047	0.228571
PF2 vs PL (*)	P47914	RL29_HUMAN	0.178563	0.575607	0.254225	0.269017
PF2 vs PL (*)	P48047	ATPO_HUMAN	0.161216	0.100402	0.241702	0.462972
PF2 vs PL (*)	P48643	TCPE_HUMAN	0.306894	0.0694648	0.625189	0.498308
PF2 vs PL (*)	P49321	NASP_HUMAN	-0.258995	-0.351156	0.181624	0.124844
PF2 vs PL (*)	P49327	FAS_HUMAN	-0.441605	-0.205225	0.135607	0.00794875
PF2 vs PL (*)	P49368	TCPG_HUMAN	0.299997	0.135738	0.180082	0.248949
PF2 vs PL (*)	P49411	EFTU_HUMAN	0.204781	0.543284	0.127214	0.26575
PF2 vs PL (*)	P49458	SRP09_HUMAN	-1.64649	-1.64649	-0.0120767	-0.0120786
PF2 vs PL (*)	P49588	SYAC_HUMAN	0.420218	0.289507	0.207092	0.205114
PF2 vs PL (*)	P50238	CRIP1_HUMAN	-1.33653	-1.33558	-0.313423	-0.313359
PF2 vs PL (*)	P50395	GDIB_HUMAN	0.525161	0.206753	0.462204	0.471752
PF2 vs PL (*)	P50454	SERPH_HUMAN	0.249765	0.246356	0.388102	0.382333
PF2 vs PL (*)	P50914	RL14_HUMAN	-0.122912	0.050741	0.426584	0.345065
PF2 vs PL (*)	P50990	TCPQ_HUMAN	0.996491	0.783259	0.5054	0.422857
PF2 vs PL (*)	P50991	TCPD_HUMAN	0.287793	0.254138	0.144111	0.0888534
PF2 vs PL (*)	P51148	RAB5C_HUMAN	-0.683842	-0.683836	-0.674245	-0.674238
PF2 vs PL (*)	P51572	BAP31_HUMAN	1.4724	1.47239	-0.233665	-0.233666
PF2 vs PL (*)	P51648	AL3A2_HUMAN	-0.100446	0.301721	-0.208181	0.0171956
PF2 vs PL (*)	P51858	HDGF_HUMAN	-0.366597	-0.366597	0.18864	0.187102
PF2 vs PL (*)	P51991	ROA3_HUMAN	-1.65895	-1.66088	-0.54506	-0.548983
PF2 vs PL (*)	P52209	6PGD_HUMAN	-0.22163	-0.062964	0.00688054	0.113501
PF2 vs PL (*)	P52272	HNRPM_HUMAN	-0.163924	-0.342323	-0.104196	-0.280108
PF2 vs PL (*)	P52292	IMA2_HUMAN	0.487393	0.623584	0.105004	0.260236
PF2 vs PL (*)	P52565	GDIR1_HUMAN	-0.0118781	-0.0276311	0.25677	0.21399
PF2 vs PL (*)	P52597	HNRPF_HUMAN	-0.13711	-0.174679	-0.250669	0.109624
PF2 vs PL (*)	P52815	RM12_HUMAN	0.00851529	-0.0170499	-0.347288	-0.378356
PF2 vs PL (*)	P52895	AK1C2_HUMAN	0.0239966	-0.28102	-0.362404	-0.00511595
PF2 vs PL (*)	P53396	ACLY_HUMAN	-0.1255	-0.114171	-0.028655	0.0155969
PF2 vs PL (*)	P55072	TERA_HUMAN	-0.133474	-0.0919958	0.214862	0.0759489
PF2 vs PL (*)	P55209	NP1L1_HUMAN	-0.157216	0.0117498	0.541256	0.546245
PF2 vs PL (*)	P58546	MTPN_HUMAN	0.509244	0.502927	0.628775	0.592194
PF2 vs PL (*)	P60174	TPIS_HUMAN	1.75968	0.760173	0.662527	0.424753
PF2 vs PL (*)	P60660	MYL6_HUMAN	-0.374313	-0.263034	-0.156318	-0.0465426
PF2 vs PL (*)	P60709	ACTB_HUMAN	-0.216429	-0.134301	0.0450255	0.0652915
PF2 vs PL (*)	P60842	IF4A1_HUMAN	0.523846	0.268489	0.252465	0.165059
PF2 vs PL (*)	P60866	RS20_HUMAN	-0.185803	-0.186816	0.0183004	0.0231763
PF2 vs PL (*)	P60900	PSA6_HUMAN	0.344152	0.344154	0.119755	0.119755
PF2 vs PL (*)	P60903	S10AA_HUMAN	0.159715	0.156558	0.846703	0.840374
PF2 vs PL (*)	P61026	RAB10_HUMAN	-0.462272	-0.336363	0.0823762	0.174174
PF2 vs PL (*)	P61088	UBE2N_HUMAN	-0.0952699	-0.125531	0.41199	0.415037
PF2 vs PL (*)	P61158	ARP3_HUMAN	0.728418	0.729199	0.245969	0.248437
PF2 vs PL (*)	P61247	RS3A_HUMAN	-0.0850088	0.139064	0.467055	0.275386
PF2 vs PL (*)	P61254	RL26_HUMAN	0.596846	0.66398	0.794585	0.42604
PF2 vs PL (*)	P61289	PSME3_HUMAN	-0.513551	-0.360998	0.0737114	0.0855181
PF2 vs PL (*)	P61313	RL15_HUMAN	0.340632	0.345322	1.02567	1.02492
PF2 vs PL (*)	P61457	PHS_HUMAN	-0.218767	-0.119703	0.120533	0.120842
PF2 vs PL (*)	P61604	CH10_HUMAN	0.448957	0.357763	0.420812	0.316735
PF2 vs PL (*)	P61956	SUMO2_HUMAN	0.207122	0.209614	-0.177891	-0.17662
PF2 vs PL (*)	P61978	HNRPK_HUMAN	-0.358756	-0.0682182	0.264952	0.408505
PF2 vs PL (*)	P61981	1433G_HUMAN	0.115448	0.132877	-0.0172664	0.015383
PF2 vs PL (*)	P62081	RS7_HUMAN	-0.13367	-0.133431	-0.200573	-0.196291
PF2 vs PL (*)	P62191	PRS4_HUMAN	-1.07639	-1.04641	0.103532	0.0893321
PF2 vs PL (*)	P62241	RS8_HUMAN	-0.155457	0.110424	0.274478	0.227069
PF2 vs PL (*)	P62249	RS16_HUMAN	0.62891	0.520832	0.718175	0.542527
PF2 vs PL (*)	P62258	1433E_HUMAN	0.375815	0.0164505	0.178274	0.0804386
PF2 vs PL (*)	P62263	RS14_HUMAN	0.318358	0.46445	0.448791	0.431283
PF2 vs PL (*)	P62269	RS18_HUMAN	-0.302865	0.0144705	-0.176694	0.0709433
PF2 vs PL (*)	P62273	RS29_HUMAN	-0.361039	-0.36104	0.374252	0.374252
PF2 vs PL (*)	P62277	RS13_HUMAN	0.053626	0.0193006	0.125525	0.275529
PF2 vs PL (*)	P62280	RS11_HUMAN	0.239932	0.242309	-0.0563799	-0.0563793
PF2 vs PL (*)	P62318	SMD3_HUMAN	0.31229	0.26154	0.302437	0.231326
PF2 vs PL (*)	P62424	RL7A_HUMAN	-0.575404	-0.505838	-0.142743	-0.154672
PF2 vs PL (*)	P62701	RS4X_HUMAN	-0.216691	-0.203359	0.00983437	0.0284564
PF2 vs PL (*)	P62750	RL23A_HUMAN	0.0873308	0.0767062	0.189307	0.162795
PF2 vs PL (*)	P62753	RS6_HUMAN	0.327367	0.329705	0.268585	0.26628
PF2 vs PL (*)	P62805	H4_HUMAN	0.217953	0.0221957	-0.281968	-0.203872
PF2 vs PL (*)	P62826	RAN_HUMAN	0.0676395	0.10561	0.563109	0.609109
PF2 vs PL (*)	P62829	RL23_HUMAN	0.0393145	0.128324	0.376942	0.363812
PF2 vs PL (*)	P62841	RS15_HUMAN	-0.312206	-0.312205	-0.114492	-0.114492
PF2 vs PL (*)	P62847	RS24_HUMAN	-0.16366	-0.0844288	0.451952	0.515484
PF2 vs PL (*)	P62851	RS25_HUMAN	-0.661181	-0.483472	0.423585	0.410139
PF2 vs PL (*)	P62854	RS26_HUMAN	0.434352	0.431716	0.703809	0.703018
PF2 vs PL (*)	P62861	RS30_HUMAN	0.497014	0.497217	-0.0751891	-0.0752881
PF2 vs PL (*)	P62888	RL30_HUMAN	-0.18391	-0.157541	-0.0724287	-0.0580056
PF2 vs PL (*)	P62899	RL31_HUMAN	0.0276907	-0.0140752	-0.109301	-0.162939
PF2 vs PL (*)	P62906	RL10A_HUMAN	0.342918	0.352881	0.14267	0.156342
PF2 vs PL (*)	P62910	RL32_HUMAN	0.716753	0.595279	0.297945	0.242147
PF2 vs PL (*)	P62913	RL11_HUMAN	-0.0388183	0.00799279	0.20326	0.227536
PF2 vs PL (*)	P62917	RL8_HUMAN	0.485746	0.328836	0.0607965	0.0565835
PF2 vs PL (*)	P62937	PPIA_HUMAN	0.376044	0.200078	0.664961	0.438689
PF2 vs PL (*)	P62942	FKB1A_HUMAN	-0.0804513	0.136266	0.320646	0.170933
PF2 vs PL (*)	P63104	1433Z_HUMAN	0.116513	0.0717015	0.135855	0.15659
PF2 vs PL (*)	P63220	RS21_HUMAN	-0.454953	0.198546	0.529872	0.426815
PF2 vs PL (*)	P63244	GBLP_HUMAN	-0.063639	0.18206	0.367671	0.501011
PF2 vs PL (*)	P63313	TYB10_HUMAN	-0.314873	-0.290858	-0.234519	-0.246915
PF2 vs PL (*)	P67809	YBOX1_HUMAN	1.11065	0.576742	0.879099	0.707987
PF2 vs PL (*)	P67936	TPM4_HUMAN	-2.36388	-1.55135	-0.778384	-0.330455
PF2 vs PL (*)	P68032	ACTC_HUMAN	1.32251	-0.154861	1.00182	-0.0147592
PF2 vs PL (*)	P68104	EF1A1_HUMAN	0.239729	0.14667	0.454485	0.314456
PF2 vs PL (*)	P68363	TBA1B_HUMAN	-0.21487	-0.0767062	0.0446231	0.129416
PF2 vs PL (*)	P68366	TBA4A_HUMAN	-0.841459	0.174834	0.104793	0.182653
PF2 vs PL (*)	P68371	TBB2C_HUMAN	0.0450336	0.0708213	0.193399	0.214594
PF2 vs PL (*)	P68431	H31_HUMAN	1.27415	0.368193	0.326387	-0.502116
PF2 vs PL (*)	P69905	HBA_HUMAN	0.906102	0.9061	-0.416076	-0.416076
PF2 vs PL (*)	P78371	TCPB_HUMAN	0.228065	0.213109	-0.101727	-0.103748
PF2 vs PL (*)	P78417	GSTO1_HUMAN	0.14425	0.153157	0.0575607	0.0676387
PF2 vs PL (*)	P78527	PRKDC_HUMAN	0.218647	0.187815	-0.0603536	-0.0956833
PF2 vs PL (*)	P80723	BASP1_HUMAN	0.102792	0.0448542	-0.0371218	-0.0833557
PF2 vs PL (*)	P82979	SARNP_HUMAN	-0.168636	-0.168636	0.317738	0.314658
PF2 vs PL (*)	P83731	RL24_HUMAN	0.730705	0.802642	0.396983	0.463618
PF2 vs PL (*)	P83881	RL36A_HUMAN	4.00086	4.00085	0.256106	0.25613
PF2 vs PL (*)	P84090	ERH_HUMAN	-0.531659	0.31969	0.587047	0.588686
PF2 vs PL (*)	P84098	RL19_HUMAN	0.312337	0.324782	0.828899	0.813464
PF2 vs PL (*)	P84103	SRSF3_HUMAN	-0.590151	-0.590151	-0.0127457	-0.0127454
PF2 vs PL (*)	P98179	RBM3_HUMAN	-2.59908	-2.59904	-0.365122	-0.3614
PF2 vs PL (*)	Q00325	MPCP_HUMAN	0.0404483	0.0319724	-0.304636	-0.309855
PF2 vs PL (*)	Q00610	CLH1_HUMAN	0.139431	0.355095	0.586456	0.287981
PF2 vs PL (*)	Q00839	HNRPU_HUMAN	-0.262958	-0.114993	0.360649	0.190462
PF2 vs PL (*)	Q01082	SPTB2_HUMAN	-0.639261	-0.522102	0.0224504	-0.106017
PF2 vs PL (*)	Q01105	SET_HUMAN	-0.0589456	0.181291	0.664895	0.644052
PF2 vs PL (*)	Q01130	SRSF2_HUMAN	-0.858936	-0.0820358	0.166044	0.17073
PF2 vs PL (*)	Q01518	CAP1_HUMAN	0.48926	0.483424	0.362924	0.357894
PF2 vs PL (*)	Q01650	LAT1_HUMAN	-0.371029	-0.353943	-0.264234	-0.265239
PF2 vs PL (*)	Q01813	K6PP_HUMAN	0.148891	0.148099	0.0375935	0.0384741
PF2 vs PL (*)	Q02543	RL18A_HUMAN	-0.139733	-0.0395284	0.744671	0.697437
PF2 vs PL (*)	Q02790	FKBP4_HUMAN	0.619442	0.619609	0.670225	0.672425
PF2 vs PL (*)	Q02878	RL6_HUMAN	-0.0275974	-0.0292778	0.108621	0.069162
PF2 vs PL (*)	Q04828	AK1C1_HUMAN	-0.649258	-0.250298	-0.0381776	0.0188283
PF2 vs PL (*)	Q04837	SSBP_HUMAN	0.740504	0.741364	0.255719	0.261198
PF2 vs PL (*)	Q06830	PRDX1_HUMAN	-0.0211424	-0.123896	0.106925	0.0940086
PF2 vs PL (*)	Q07020	RL18_HUMAN	0.0595404	0.232081	0.353182	0.330973
PF2 vs PL (*)	Q07021	C1QBP_HUMAN	0.331792	0.334183	0.693333	0.688292
PF2 vs PL (*)	Q07065	CKAP4_HUMAN	1.31584	0.970854	0.403034	0.327165
PF2 vs PL (*)	Q07955	SRSF1_HUMAN	0.0104592	0.0691244	0.644903	0.617056
PF2 vs PL (*)	Q08211	DHX9_HUMAN	0.101421	0.196169	0.428901	0.241973
PF2 vs PL (*)	Q09666	AHNK_HUMAN	0.0866174	-0.484808	0.338057	-0.0218358
PF2 vs PL (*)	Q12797	ASPH_HUMAN	-0.38311	-0.379493	0.36524	0.370183
PF2 vs PL (*)	Q12905	ILF2_HUMAN	0.252506	0.247928	0.341733	0.33985
PF2 vs PL (*)	Q12906	ILF3_HUMAN	0.315888	0.197037	0.321758	0.573185
PF2 vs PL (*)	Q13011	ECH1_HUMAN	0.513745	0.470414	0.761349	0.754423
PF2 vs PL (*)	Q13151	ROA0_HUMAN	0.646627	0.644341	-0.174942	-0.173719
PF2 vs PL (*)	Q13162	PRDX4_HUMAN	0.0156569	-0.754668	0.18505	-0.270089
PF2 vs PL (*)	Q13185	CBX3_HUMAN	0.26515	0.092631	0.107924	-0.0506261
PF2 vs PL (*)	Q13247	SRSF6_HUMAN	-0.182439	-0.185678	-0.0796164	-0.095759
PF2 vs PL (*)	Q13263	TIF1B_HUMAN	0.398374	0.332076	0.424689	0.358793
PF2 vs PL (*)	Q13283	G3BP1_HUMAN	0.177531	-0.193641	0.284047	0.00348057
PF2 vs PL (*)	Q13442	HAP28_HUMAN	-0.610027	-0.605816	0.353755	0.353507
PF2 vs PL (*)	Q13501	SQSTM_HUMAN	0.229183	0.342232	-0.65299	-0.540775
PF2 vs PL (*)	Q13509	TBB3_HUMAN	-0.0589951	0.068387	0.0050931	0.114399
PF2 vs PL (*)	Q13561	DCTN2_HUMAN	-0.580421	-0.266174	0.526326	0.526287
PF2 vs PL (*)	Q13813	SPTA2_HUMAN	0.0574374	-0.170933	0.129741	0.0707731
PF2 vs PL (*)	Q14019	COTL1_HUMAN	-0.883452	-0.883446	-2.88783	-2.88782
PF2 vs PL (*)	Q14061	COX17_HUMAN	-3.853	-3.85337	-1.31662	-1.31674
PF2 vs PL (*)	Q14103	HNRPD_HUMAN	-0.190628	-0.182203	0.0705598	0.0598715
PF2 vs PL (*)	Q14152	EIF3A_HUMAN	-0.495363	-0.493539	0.278541	0.275341
PF2 vs PL (*)	Q14247	SRC8_HUMAN	-0.857348	-0.860704	-0.236627	-0.23349
PF2 vs PL (*)	Q14444	CAPR1_HUMAN	-0.404135	-0.323788	0.234296	0.213868
PF2 vs PL (*)	Q14533	KRT81_HUMAN	-1.88056	-1.58879	-0.908839	-0.808789
PF2 vs PL (*)	Q14566	MCM6_HUMAN	0.587695	0.582518	-0.0881439	-0.0881429
PF2 vs PL (*)	Q14764	MVP_HUMAN	-0.0947364	-0.0987782	-0.350303	-0.359542
PF2 vs PL (*)	Q14847	LASP1_HUMAN	0.174165	-0.109624	-0.150615	-0.256014
PF2 vs PL (*)	Q14974	IMB1_HUMAN	-0.0960252	-0.0630243	0.208512	0.0957441
PF2 vs PL (*)	Q15084	PDIA6_HUMAN	0.150018	0.176878	0.593323	0.430634
PF2 vs PL (*)	Q15149	PLEC_HUMAN	-0.452368	-0.447711	-0.0251829	-0.167159
PF2 vs PL (*)	Q15181	IPYR_HUMAN	-0.0982345	-0.0982351	0.754449	0.754493
PF2 vs PL (*)	Q15185	TEBP_HUMAN	0.255803	0.216811	0.980889	0.756331
PF2 vs PL (*)	Q15233	NONO_HUMAN	-0.360631	-0.362164	-0.404014	-0.406622
PF2 vs PL (*)	Q15287	RNPS1_HUMAN	0.398442	0.39486	0.166495	0.163976
PF2 vs PL (*)	Q15365	PCBP1_HUMAN	-0.255178	-0.250962	-0.151717	0.0651842
PF2 vs PL (*)	Q15366	PCBP2_HUMAN	0.531926	0.193725	0.336668	0.186151
PF2 vs PL (*)	Q16555	DPYL2_HUMAN	-0.118327	-0.271644	-0.142627	-0.100833
PF2 vs PL (*)	Q16629	SRSF7_HUMAN	0.668577	0.748391	0.607934	0.595719
PF2 vs PL (*)	Q16658	FSCN1_HUMAN	0.212531	0.21253	-0.223652	-0.223654
PF2 vs PL (*)	Q16891	IMMT_HUMAN	0.154933	0.154932	0.0819387	0.0819371
PF2 vs PL (*)	Q32MZ4	LRRF1_HUMAN	-0.608314	-0.608314	0.12969	0.129689
PF2 vs PL (*)	Q5QNW6	H2B2F_HUMAN	0.152524	-0.0297473	-0.360998	-0.199672
PF2 vs PL (*)	Q6NZI2	PTRF_HUMAN	0.30713	0.307125	-0.104793	-0.1048
PF2 vs PL (*)	Q71U36	TBA1A_HUMAN	0.128991	-0.100929	0.579759	0.121464
PF2 vs PL (*)	Q7KZF4	SND1_HUMAN	-0.152964	-0.174251	-0.0486756	-0.00866486
PF2 vs PL (*)	Q86V81	THOC4_HUMAN	0.462823	0.599016	0.262084	0.752491
PF2 vs PL (*)	Q8IZP2	F10A4_HUMAN	-0.919187	-0.920322	-0.0646261	-0.065165
PF2 vs PL (*)	Q8NC51	PAIRB_HUMAN	-0.453644	-0.366916	0.0902932	0.137504
PF2 vs PL (*)	Q8WUM4	PDC6I_HUMAN	0.295845	0.297729	0.0256519	0.0256513
PF2 vs PL (*)	Q92522	H1X_HUMAN	-0.646365	-0.646364	-0.413338	-0.413339
PF2 vs PL (*)	Q92841	DDX17_HUMAN	-0.214903	-0.0605718	-0.0210328	0.0272809
PF2 vs PL (*)	Q92945	FUBP2_HUMAN	-0.746497	-0.463797	-0.292485	-0.241404
PF2 vs PL (*)	Q93077	H2A1C_HUMAN	-1.3496	-0.270854	-0.288044	-0.201959
PF2 vs PL (*)	Q96AE4	FUBP1_HUMAN	0.376672	0.197037	0.47114	0.321928
PF2 vs PL (*)	Q96AG4	LRC59_HUMAN	-0.726808	-0.723201	0.125842	0.122478
PF2 vs PL (*)	Q96C19	EFHD2_HUMAN	-0.0835904	-0.0835905	-0.347441	-0.347441
PF2 vs PL (*)	Q96PK6	RBM14_HUMAN	0.196113	0.187627	0.470836	0.464281
PF2 vs PL (*)	Q96QV6	H2A1A_HUMAN	0.0104974	0.049753	-0.0738321	-0.263034
PF2 vs PL (*)	Q99497	PARK7_HUMAN	0.480163	0.406566	0.321937	0.330686
PF2 vs PL (*)	Q99613	EIF3C_HUMAN	-0.343607	-0.351844	-0.0358505	-0.0437214
PF2 vs PL (*)	Q99623	PHB2_HUMAN	0.417483	0.554102	0.477508	0.317341
PF2 vs PL (*)	Q99729	ROAA_HUMAN	0.165413	0.114333	0.0514542	0.131406
PF2 vs PL (*)	Q99733	NP1L4_HUMAN	-0.32471	-0.0572249	0.12425	0.0855757
PF2 vs PL (*)	Q99832	TCPH_HUMAN	-0.109239	0.0658879	0.160387	0.165424
PF2 vs PL (*)	Q9BRA2	TXD17_HUMAN	-1.24698	-1.24941	0.701002	0.698998
PF2 vs PL (*)	Q9BVC6	TM109_HUMAN	-0.297812	-0.297811	0.164438	0.164438
PF2 vs PL (*)	Q9GZT3	SLIRP_HUMAN	0.298968	0.266691	0.347475	0.290838
PF2 vs PL (*)	Q9GZV4	IF5A2_HUMAN	0.0600724	0.23293	0.469539	0.421343
PF2 vs PL (*)	Q9H0U4	RAB1B_HUMAN	2.54934	2.11247	0.869325	0.742414
PF2 vs PL (*)	Q9H3N1	TMX1_HUMAN	0.326658	0.326656	-0.15822	-0.158221
PF2 vs PL (*)	Q9HAV0	GBB4_HUMAN	-0.196462	-0.1951	-0.877151	-0.878098
PF2 vs PL (*)	Q9NQC3	RTN4_HUMAN	-0.0759413	-0.049753	0.152964	0.139725
PF2 vs PL (*)	Q9NR30	DDX21_HUMAN	0.0638692	-0.0567226	0.216962	0.182616
PF2 vs PL (*)	Q9NTK5	OLA1_HUMAN	-0.355238	-0.389042	0.260259	0.21864
PF2 vs PL (*)	Q9NZL4	HPBP1_HUMAN	-0.527053	-0.527056	0.155287	0.155287
PF2 vs PL (*)	Q9NZM1	MYOF_HUMAN	-0.102045	-0.0988534	-0.250109	-0.194011
PF2 vs PL (*)	Q9UBT2	SAE2_HUMAN	-0.0498315	-0.0498315	0.286399	0.290503
PF2 vs PL (*)	Q9UHD8	SEPT9_HUMAN	-0.0492505	-0.0979264	0.0936294	-0.239779
PF2 vs PL (*)	Q9UJZ1	STML2_HUMAN	0.398998	0.399607	0.508156	0.506107
PF2 vs PL (*)	Q9UL46	PSME2_HUMAN	-0.0318807	-0.03188	-0.127695	-0.127694
PF2 vs PL (*)	Q9ULV4	COR1C_HUMAN	-0.344176	-0.304855	-0.136293	-0.200697
PF2 vs PL (*)	Q9UNZ2	NSF1C_HUMAN	-1.01304	-0.803935	-0.00590018	0.0181473
PF2 vs PL (*)	Q9UQ80	PA2G4_HUMAN	0.33475	0.417557	-0.0160642	-0.0724085
PF2 vs PL (*)	Q9Y230	RUVB2_HUMAN	0.549867	0.549866	-0.0984236	-0.0984271
PF2 vs PL (*)	Q9Y265	RUVB1_HUMAN	0.871462	0.662463	0.354905	0.229078
PF2 vs PL (*)	Q9Y3U8	RL36_HUMAN	0.187673	0.215389	0.715079	0.71727
PF2 vs PL (*)	Q9Y490	TLN1_HUMAN	-0.646343	-0.640104	0.0994117	0.0356239
PF2 vs PL (*)	Q9Y5L4	TIM13_HUMAN	0.0271753	0.024453	0.255656	0.258918
PF2 vs PL (*)	P29401	TKT_HUMAN	0.140854	0.0627358	0.1369	0.103093
PF2 vs PL (*)	P04792	HSPB1_HUMAN	0.187101	0	0.242032	0.181838
PF2 vs PL (*)	P13667	PDIA4_HUMAN	0.219415	-0.153805	-0.16728	0
PF2 vs PL (*)	Q99426	TBCB_HUMAN	0.157729	0.0780025	0.0222728	0
PF2 vs PL (*)	P62988		0.052507	0.287622	-0.0835239	-0.0833487
PF2 vs PF3 (*)	P04496	L52_ADE05			5.77109	5.67661
PF2 vs PF3 (*)	P04133	HEX_ADE05			6.58988	5.46451
PF2 vs PF3 (*)	P03281	HEX9_ADE05			5.76167	5.76918
PF2 vs PF3 (*)	P24937	PIV6_ADE05			6.01535	6.26369
PF2 vs PF3 (*)	P03265	DNB2_ADE05			6.09088	6.29539
PF2 vs PF3 (*)	P12538	PEN3_ADE05			3.9692	4.07983
PF2 vs PF3 (*)	P24933	L100_ADE05			6.16242	6.52021
PF2 vs PF3 (*)	P24936	HEX8_ADE05			6.08798	5.51955
PF2 vs PF3 (*)	P24938	VCOM_ADE05			4.42319	4.66811
PF2 vs PF3 (*)	P03246	E1BS_ADE05			6.56488	6.23963
PF2 vs PF3 (*)	P68951	VCO7_ADE05			5.56915	5.59763
PF2 vs PF3 (*)	P24940	V33P_ADE05			8.17911	8.24014
PF2 vs PF3 (*)	P11818	FIBP_ADE05			6.67732	6.33807
PF2 vs PF3 (*)	P03253	ADEN_ADE05			3.71782	3.38383
PF2 vs PF3 (*)	P12537	HEX3_ADE05			3.9869	4.60606
PF2 vs PF3 (*)	P03271	PIVA2_ADE05			5.73504	5.28573
PF2 vs PF3 (*)	Q2Y0H9	Q2Y0H9_ADE03	3.08472	2.22398
PF2 vs PF3 (*)	Q2Y0F9	Q2Y0F9_ADE03	3.88569	2.7076
PF2 vs PF3 (*)	Q2Y0J3	Q2Y0J3_ADE03	2.61882	2.98391
PF2 vs PF3 (*)	Q2Y0J2	Q2Y0J2_ADE03	4.13645	3.94412
PF2 vs PF3 (*)	Q2Y0H5	Q2Y0H5_ADE03	5.54772	4.17713
PF2 vs PF3 (*)	Q2Y0H2	Q2Y0H2_ADE03	4.05445	4.28007
PF2 vs PF3 (*)	Q2Y0H0	Q2Y0H0_ADE03	4.09565	4.6307
PF2 vs PF3 (*)	Q2Y0H8	Q2Y0H8_ADE03	5.41008	4.76949
PF2 vs PF3 (*)	Q2Y0I0	Q2Y0I0_ADE03	4.91924	4.90359
PF2 vs PF3 (*)	Q2Y0J0	Q2Y0J0_ADE03	4.60553	4.96391
PF2 vs PF3 (*)	Q2Y0H7	Q2Y0H7_ADE03	5.56126	5.07476
PF2 vs PF3 (*)	Q2Y0G8	Q2Y0G8_ADE03	5.09741	5.21099
PF2 vs PF3 (*)	Q2Y0F8	Q2Y0F8_ADE03	5.06845	5.22599
PF2 vs PF3 (*)	Q2Y0I1	Q2Y0I1_ADE03	5.55362	5.63067
PF2 vs PF3 (*)	Q2Y0H1	Q2Y0H1_ADE03	5.00041	5.63215
PF2 vs PF3 (*)	Q2Y0H4	Q2Y0H4_ADE03	7.2718	7.28448
PF2 vs PF3 (*)	P09382	LEG1_HUMAN	-2.73243	-2.81075	0.0447013	-0.104555
PF2 vs PF3 (*)	P67936	TPM4_HUMAN	-2.36388	-2.41428	-0.778384	-0.421959
PF2 vs PF3 (*)	Q14533	KRT81_HUMAN	-1.88056	-2.0182	-0.908839	-1.04595
PF2 vs PF3 (*)	P50238	CRIP1_HUMAN	-1.33653	-1.33558	-0.313423	-0.313741
PF2 vs PF3 (*)	P02786	TFR1_HUMAN	-1.26847	-1.28447	-0.14737	-0.151552
PF2 vs PF3 (*)	P05783	K1C18_HUMAN	-1.13882	-1.18192	-0.525845	-0.40231
PF2 vs PF3 (*)	P10412	H14_HUMAN	-1.12194	-1.05182	-0.378279	-0.429443
PF2 vs PF3 (*)	P62191	PRS4_HUMAN	-1.07639	-1.04641	0.103532	0.0893319
PF2 vs PF3 (*)	O14737	PDCD5_HUMAN	-0.948358	-0.972593	0.0479404	0.0142972
PF2 vs PF3 (*)	P06454	PTMA_HUMAN	-0.91338	-0.904134	0.199569	0.202342
PF2 vs PF3 (*)	P08729	K2C7_HUMAN	-0.811727	-0.87429	-0.377028	-0.245111
PF2 vs PF3 (*)	Q14247	SRC8_HUMAN	-0.857348	-0.860688	-0.236627	-0.230824
PF2 vs PF3 (*)	P08195	4F2_HUMAN	-0.878256	-0.841726	0.289366	0.160442
PF2 vs PF3 (*)	O00571	DDX3X_HUMAN	-0.737852	-0.835145	0.0260961	-0.071511
PF2 vs PF3 (*)	P31942	HNRH3_HUMAN	-0.84976	-0.810483	0.617475	0.541957
PF2 vs PF3 (*)	Q9UNZ2	NSF1C_HUMAN	-1.01304	-0.802287	-0.00590018	-0.036121
PF2 vs PF3 (*)	Q92945	FUBP2_HUMAN	-0.746497	-0.775794	-0.292485	-0.272561
PF2 vs PF3 (*)	P0C0S5	H2AZ_HUMAN	-0.781735	-0.762045	-0.15725	-0.129874
PF2 vs PF3 (*)	Q96AG4	LRC59_HUMAN	-0.726808	-0.723199	0.125842	0.126973
PF2 vs PF3 (*)	P09429	HMGB1_HUMAN	-0.69971	-0.717415	-0.0896884	0.0451904
PF2 vs PF3 (*)	P68366	TBA4A_HUMAN	-0.841459	-0.691942	0.104793	0.109844
PF2 vs PF3 (*)	P05787	K2C8_HUMAN	-0.490958	-0.687884	0.373399	0.21771
PF2 vs PF3 (*)	O60218	AK1BA_HUMAN	-0.887383	-0.670103	0.276249	0.382589
PF2 vs PF3 (*)	P43243	MATR3_HUMAN	-0.537762	-0.666134	0.136615	0.0604786
PF2 vs PF3 (*)	P08708	RS17_HUMAN	-0.577281	-0.658862	0.15404	0.169135
PF2 vs PF3 (*)	P39687	AN32A_HUMAN	-0.679459	-0.648347	0.388314	0.311206
PF2 vs PF3 (*)	P21333	FLNA_HUMAN	-0.637735	-0.635734	-0.238078	-0.305648
PF2 vs PF3 (*)	P62851	RS25_HUMAN	-0.661181	-0.629723	0.423585	0.419814
PF2 vs PF3 (*)	Q9Y490	TLN1_HUMAN	-0.646343	-0.626742	0.0994117	0.0416736
PF2 vs PF3 (*)	Q04828	AK1C1_HUMAN	-0.649258	-0.611613	-0.0381776	-0.0279521
PF2 vs PF3 (*)	Q13442	HAP28_HUMAN	-0.610027	-0.605818	0.353755	0.358522
PF2 vs PF3 (*)	P06753	TPM3_HUMAN	-0.620867	-0.595414	0.0992962	0.103698
PF2 vs PF3 (*)	P49327	FAS_HUMAN	-0.441605	-0.595372	0.135607	-0.110334
PF2 vs PF3 (*)	Q01082	SPTB2_HUMAN	-0.639261	-0.586687	0.0224504	-0.0384212
PF2 vs PF3 (*)	Q15149	PLEC_HUMAN	-0.452368	-0.584726	-0.0251829	-0.0550169
PF2 vs PF3 (*)	P09211	GSTP1_HUMAN	-0.50908	-0.560267	0.287587	0.253241
PF2 vs PF3 (*)	P05556	ITB1_HUMAN	-0.813013	-0.552825	-0.497996	-0.44405
PF2 vs PF3 (*)	P20962	PTMS_HUMAN	-0.421928	-0.552675	-0.27904	-0.345979
PF2 vs PF3 (*)	P46782	RS5_HUMAN	-0.593451	-0.53663	0.170673	0.237085
PF2 vs PF3 (*)	P04083	ANXA1_HUMAN	-0.533202	-0.518703	-0.150563	-0.127385
PF2 vs PF3 (*)	Q93077	H2A1C_HUMAN	-1.3496	-0.508183	-0.288044	-0.281924
PF2 vs PF3 (*)	P10599	THIO_HUMAN	-0.517647	-0.506669	0.678801	0.615438
PF2 vs PF3 (*)	P62424	RL7A_HUMAN	-0.575404	-0.504949	-0.142743	-0.154417
PF2 vs PF3 (*)	Q8NC51	PAIRB_HUMAN	-0.453644	-0.495486	0.0902932	0.138065
PF2 vs PF3 (*)	O15355	PPM1G_HUMAN	-0.44502	-0.462181	-0.0865889	-0.0723236
PF2 vs PF3 (*)	O00299	CLIC1_HUMAN	-0.615246	-0.451059	0.559124	0.55677
PF2 vs PF3 (*)	P37802	TAGL2_HUMAN	-0.414597	-0.425586	0.428657	0.300463
PF2 vs PF3 (*)	Q9NTK5	OLA1_HUMAN	-0.355238	-0.411307	0.260259	0.221012
PF2 vs PF3 (*)	P46821	MAP1B_HUMAN	-0.548623	-0.410941	-0.142668	-0.0890282
PF2 vs PF3 (*)	P29692	EF1D_HUMAN	-0.440409	-0.395138	0.145409	0.20031
PF2 vs PF3 (*)	P61978	HNRPK_HUMAN	-0.358756	-0.373947	0.264952	0.373101
PF2 vs PF3 (*)	P61289	PSME3_HUMAN	-0.513551	-0.370229	0.0737114	0.0811769
PF2 vs PF3 (*)	Q15233	NONO_HUMAN	-0.360631	-0.362164	-0.404014	-0.406621
PF2 vs PF3 (*)	P35998	PRS7_HUMAN	-0.395714	-0.361579	0.0925216	0.0699774
PF2 vs PF3 (*)	Q01650	LAT1_HUMAN	-0.371029	-0.356049	-0.264234	-0.265742
PF2 vs PF3 (*)	P49321	NASP_HUMAN	-0.258995	-0.351157	0.181624	0.124842
PF2 vs PF3 (*)	P37837	TALDO_HUMAN	-0.361087	-0.348813	0.0937861	0.0952981
PF2 vs PF3 (*)	P15311	EZRI_HUMAN	-0.248187	-0.343343	0.0610072	0.0269135
PF2 vs PF3 (*)	P14625	ENPL_HUMAN	-0.49034	-0.340886	0.0782553	0.0882839
PF2 vs PF3 (*)	P09651	ROA1_HUMAN	-0.0180968	-0.333652	0.0912424	-0.0270039
PF2 vs PF3 (*)	P61026	RAB10_HUMAN	-0.462272	-0.330694	0.0823762	0.178384
PF2 vs PF3 (*)	P32969	RL9_HUMAN	-0.363265	-0.330292	-0.140085	-0.0894066
PF2 vs PF3 (*)	P02545	LMNA_HUMAN	-0.66112	-0.328542	0.491832	0.459051
PF2 vs PF3 (*)	Q14444	CAPR1_HUMAN	-0.404135	-0.322054	0.234296	0.214097
PF2 vs PF3 (*)	Q9ULV4	COR1C_HUMAN	-0.344176	-0.321752	-0.136293	-0.208564
PF2 vs PF3 (*)	P00352	AL1A1_HUMAN	-0.429654	-0.307599	0.184154	0.281342
PF2 vs PF3 (*)	O60701	UGDH_HUMAN	-0.373725	-0.303846	0.0226374	-0.0189634
PF2 vs PF3 (*)	P26447	S10A4_HUMAN	-0.0711137	-0.295061	-0.0237634	-0.0443664
PF2 vs PF3 (*)	P63220	RS21_HUMAN	-0.454953	-0.295043	0.529872	0.487787
PF2 vs PF3 (*)	P63313	TYB10_HUMAN	-0.314873	-0.293519	-0.234519	-0.248615
PF2 vs PF3 (*)	P0C0S8	H2A1_HUMAN	-0.25601	-0.293327	-0.205098	-0.197818
PF2 vs PF3 (*)	P04080	CYTB_HUMAN	-0.286399	-0.288333	-0.125004	-0.136856
PF2 vs PF3 (*)	P18206	VINC_HUMAN	-0.274303	-0.286595	-0.0731495	-0.172523
PF2 vs PF3 (*)	Q06830	PRDX1_HUMAN	-0.0211424	-0.281558	0.106925	-0.0800995
PF2 vs PF3 (*)	P30043	BLVRB_HUMAN	-0.308946	-0.278966	0.0656404	0.0451347
PF2 vs PF3 (*)	P07437	TBB5_HUMAN	-0.325868	-0.27227	0.186626	0.174471
PF2 vs PF3 (*)	P38159	HNRPG_HUMAN	-0.280049	-0.267987	0.175341	0.141715
PF2 vs PF3 (*)	Q13561	DCTN2_HUMAN	-0.580421	-0.265453	0.526326	0.524518
PF2 vs PF3 (*)	P68363	TBA1B_HUMAN	-0.21487	-0.258892	0.0446231	0.119641
PF2 vs PF3 (*)	P16949	STMN1_HUMAN	-0.517123	-0.244335	-0.164922	-0.11098
PF2 vs PF3 (*)	P18669	PGAM1_HUMAN	-0.244742	-0.244064	0.268353	0.263637
PF2 vs PF3 (*)	P60660	MYL6_HUMAN	-0.374313	-0.242457	-0.156318	-0.0679887
PF2 vs PF3 (*)	Q99733	NP1L4_HUMAN	-0.32471	-0.241519	0.12425	0.0909368
PF2 vs PF3 (*)	P09936	UCHL1_HUMAN	-0.339739	-0.238962	0.298865	0.478153
PF2 vs PF3 (*)	P62701	RS4X_HUMAN	-0.216691	-0.225616	0.00983437	0.0382589
PF2 vs PF3 (*)	P31939	PUR9_HUMAN	-0.276198	-0.222154	0.0359532	0.0961235
PF2 vs PF3 (*)	Q16555	DPYL2_HUMAN	-0.118327	-0.220786	-0.142627	-0.116622
PF2 vs PF3 (*)	P52272	HNRPM_HUMAN	-0.163924	-0.218227	-0.104196	-0.200539
PF2 vs PF3 (*)	Q13283	G3BP1_HUMAN	0.177531	-0.216524	0.284047	0.0162738
PF2 vs PF3 (*)	P06748	NPM_HUMAN	-0.483755	-0.21617	0.243692	0.377646
PF2 vs PF3 (*)	P11586	C1TC_HUMAN	-0.262627	-0.209125	-0.0433717	-0.0325101
PF2 vs PF3 (*)	P00390	GSHR_HUMAN	-0.323907	-0.205708	0.12904	0.13878
PF2 vs PF3 (*)	P13667	PDIA4_HUMAN	0.219415	-0.201302	-0.16728	-0.0559369
PF2 vs PF3 (*)	Q9HAV0	GBB4_HUMAN	-0.196462	-0.195429	-0.877151	-0.878098
PF2 vs PF3 (*)	P46777	RL5_HUMAN	-0.370225	-0.193341	0.337223	0.335485
PF2 vs PF3 (*)	P09525	ANXA4_HUMAN	-0.0548489	-0.190987	0.225035	0.153006
PF2 vs PF3 (*)	Q13247	SRSF6_HUMAN	-0.182439	-0.189832	-0.0796164	-0.0992661
PF2 vs PF3 (*)	P46781	RS9_HUMAN	-0.194213	-0.18783	0.0570477	0.0579396
PF2 vs PF3 (*)	Q14103	HNRPD_HUMAN	-0.190628	-0.184552	0.0705598	0.0562865
PF2 vs PF3 (*)	P52209	6PGD_HUMAN	-0.22163	-0.184358	0.00688054	0.132831
PF2 vs PF3 (*)	Q09666	AHNK_HUMAN	0.0866174	-0.184086	0.338057	0.205437
PF2 vs PF3 (*)	Q00839	HNRPU_HUMAN	-0.262958	-0.180047	0.360649	0.341027
PF2 vs PF3 (*)	P60866	RS20_HUMAN	-0.185803	-0.178768	0.0183004	0.0426647
PF2 vs PF3 (*)	P62847	RS24_HUMAN	-0.16366	-0.176708	0.451952	0.512133
PF2 vs PF3 (*)	Q7KZF4	SND1_HUMAN	-0.152964	-0.176611	-0.0486756	-0.0154798
PF2 vs PF3 (*)	P60709	ACTB_HUMAN	-0.216429	-0.174443	0.0450255	0.0189545
PF2 vs PF3 (*)	P22626	ROA2_HUMAN	-0.0816501	-0.171833	-0.0153028	-0.110572
PF2 vs PF3 (*)	P52597	HNRPF_HUMAN	-0.13711	-0.170819	-0.250669	-0.224284
PF2 vs PF3 (*)	P23246	SFPQ_HUMAN	-0.151833	-0.164649	-0.113773	-0.121593
PF2 vs PF3 (*)	P06899	H2B1J_HUMAN	-0.216839	-0.164526	-0.218099	-0.189521
PF2 vs PF3 (*)	P62888	RL30_HUMAN	-0.18391	-0.158468	-0.0724287	-0.0583562
PF2 vs PF3 (*)	P46783	RS10_HUMAN	-0.14952	-0.148042	0.0975121	0.291328
PF2 vs PF3 (*)	Q14974	IMB1_HUMAN	-0.0960252	-0.145343	0.208512	0.143271
PF2 vs PF3 (*)	P35579	MYH9_HUMAN	-0.52302	-0.144761	-0.220932	-0.184876
PF2 vs PF3 (*)	Q13813	SPTA2_HUMAN	0.0574374	-0.142718	0.129741	0.0861733
PF2 vs PF3 (*)	P53396	ACLY_HUMAN	-0.1255	-0.133999	-0.028655	0.0560063
PF2 vs PF3 (*)	P61088	UBE2N_HUMAN	-0.0952699	-0.126611	0.41199	0.41708
PF2 vs PF3 (*)	P31948	STIP1_HUMAN	-0.10846	-0.125187	0.728557	0.719585
PF2 vs PF3 (*)	Q13509	TBB3_HUMAN	-0.0589951	-0.122711	0.0050931	-0.00219013
PF2 vs PF3 (*)	Q9UHD8	SEPT9_HUMAN	-0.0492505	-0.120552	0.0936294	0.064266
PF2 vs PF3 (*)	P61457	PHS_HUMAN	-0.218767	-0.119704	0.120533	0.120842
PF2 vs PF3 (*)	O43707	ACTN4_HUMAN	-0.168695	-0.119482	0.0146223	0.0489409
PF2 vs PF3 (*)	Q92841	DDX17_HUMAN	-0.214903	-0.119451	-0.0210328	-0.0347547
PF2 vs PF3 (*)	P55072	TERA_HUMAN	-0.133474	-0.118505	0.214862	0.188326
PF2 vs PF3 (*)	Q15365	PCBP1_HUMAN	-0.255178	-0.117894	-0.151717	0.0942394
PF2 vs PF3 (*)	P11413	G6PD_HUMAN	-0.225247	-0.117739	0.35491	0.325448
PF2 vs PF3 (*)	P08670	VIME_HUMAN	-0.231886	-0.111061	-0.0448362	-0.0348958
PF2 vs PF3 (*)	P08758	ANXA5_HUMAN	-0.0995053	-0.10904	0.409778	0.34815
PF2 vs PF3 (*)	P07355	ANXA2_HUMAN	-0.191499	-0.107075	0.160172	0.217167
PF2 vs PF3 (*)	P52565	GDIR1_HUMAN	-0.0118781	-0.104781	0.25677	0.227871
PF2 vs PF3 (*)	P39019	RS19_HUMAN	-0.0477353	-0.10226	0.423681	0.366902
PF2 vs PF3 (*)	Q9NZM1	MYOF_HUMAN	-0.102045	-0.0975456	-0.250109	-0.196486
PF2 vs PF3 (*)	P04843	RPN1_HUMAN	-0.0749933	-0.0797191	0.232856	0.156768
PF2 vs PF3 (*)	Q01130	SRSF2_HUMAN	-0.858936	-0.0783109	0.166044	0.170776
PF2 vs PF3 (*)	P04075	ALDOA_HUMAN	0.132794	-0.0778372	0.104998	0.0500392
PF2 vs PF3 (*)	P62269	RS18_HUMAN	-0.302865	-0.0734066	-0.176694	-0.0472922
PF2 vs PF3 (*)	P07910	HNRPC_HUMAN	-0.0504914	-0.0682448	0.014582	0.0881623
PF2 vs PF3 (*)	P31153	METK2_HUMAN	-0.0588892	-0.0651398	1.76796	1.759
PF2 vs PF3 (*)	Q9NQC3	RTN4_HUMAN	-0.0759413	-0.0627936	0.152964	0.139568
PF2 vs PF3 (*)	P22314	UBA1_HUMAN	0.140801	-0.0570318	0.61808	0.565661
PF2 vs PF3 (*)	P62277	RS13_HUMAN	0.053626	-0.0569251	0.125525	0.295802
PF2 vs PF3 (*)	P26038	MOES_HUMAN	0.129105	-0.0533453	3.68073	3.17862
PF2 vs PF3 (*)	P38646	GRP75_HUMAN	0.00406926	-0.0519883	0.0886672	0.0916981
PF2 vs PF3 (*)	P08238	HS90B_HUMAN	-0.0694603	-0.0475526	0.433299	0.391128
PF2 vs PF3 (*)	P31689	DNJA1_HUMAN	-0.0614855	-0.0445254	0.00944963	-0.0561178
PF2 vs PF3 (*)	P42330	AK1C3_HUMAN	0.185547	-0.03984	0.453113	0.321886
PF2 vs PF3 (*)	P39023	RL3_HUMAN	-0.123716	-0.039105	0.234798	0.247872
PF2 vs PF3 (*)	Q02543	RL18A_HUMAN	-0.139733	-0.03901	0.744671	0.694991
PF2 vs PF3 (*)	Q02878	RL6_HUMAN	-0.0275974	-0.0377566	0.108621	0.0507146
PF2 vs PF3 (*)	P62942	FKB1A_HUMAN	-0.0804513	-0.0358719	0.320646	0.315861
PF2 vs PF3 (*)	O60506	HNRPQ_HUMAN	0.108406	-0.0358615	0.123581	0.0945947
PF2 vs PF3 (*)	P50914	RL14_HUMAN	-0.122912	-0.0303273	0.426584	0.410277
PF2 vs PF3 (*)	Q96QV6	H2A1A_HUMAN	0.0104974	-0.0278242	-0.0738321	-0.0311807
PF2 vs PF3 (*)	P14174	MIF_HUMAN	0.0394903	-0.0271274	0.015331	0.0811722
PF2 vs PF3 (*)	P55209	NP1L1_HUMAN	-0.157216	-0.0260436	0.541256	0.534254
PF2 vs PF3 (*)	P06703	S10A6_HUMAN	-0.033205	-0.0220115	-0.0580598	-0.0609939
PF2 vs PF3 (*)	P23396	RS3_HUMAN	-0.219988	-0.0210161	0.51508	0.521619
PF2 vs PF3 (*)	P52815	RM12_HUMAN	0.00851529	-0.0170503	-0.347288	-0.378357
PF2 vs PF3 (*)	P63244	GBLP_HUMAN	-0.063639	-0.0168872	0.367671	0.395321
PF2 vs PF3 (*)	P26599	PTBP1_HUMAN	0.0981117	-0.0142214	0.184818	0.224299
PF2 vs PF3 (*)	P48047	ATPO_HUMAN	0.161216	-0.0113079	0.241702	0.154316
PF2 vs PF3 (*)	P62913	RL11_HUMAN	-0.0388183	-0.0103718	0.20326	0.195552
PF2 vs PF3 (*)	P30838	AL3A1_HUMAN	0.164065	-0.0068501	0.325308	0.337182
PF2 vs PF3 (*)	Q07955	SRSF1_HUMAN	0.0104592	0.00772638	0.644903	0.634259
PF2 vs PF3 (*)	P62829	RL23_HUMAN	0.0393145	0.0083475	0.376942	0.387906
PF2 vs PF3 (*)	P68371	TBB2C_HUMAN	0.0450336	0.0091183	0.193399	0.132826
PF2 vs PF3 (*)	P42166	LAP2A_HUMAN	0.0127246	0.0114061	0.0529755	0.0656811
PF2 vs PF3 (*)	Q9NR30	DDX21_HUMAN	0.0638692	0.0139307	0.216962	0.210147
PF2 vs PF3 (*)	P62826	RAN_HUMAN	0.0676395	0.0190936	0.563109	0.616688
PF2 vs PF3 (*)	P31949	S10AB_HUMAN	-0.163516	0.019266	0.219144	0.217249
PF2 vs PF3 (*)	P08865	RSSA_HUMAN	0.0429212	0.0219495	0.292585	0.328086
PF2 vs PF3 (*)	P17987	TCPA_HUMAN	0.0341772	0.0233235	0.191111	0.232288
PF2 vs PF3 (*)	P17844	DDX5_HUMAN	0.179866	0.0239315	0.3743	0.354861
PF2 vs PF3 (*)	P16152	CBR1_HUMAN	-0.175581	0.0248809	0.348645	0.339057
PF2 vs PF3 (*)	P61247	RS3A_HUMAN	-0.0850088	0.0291151	0.467055	0.34161
PF2 vs PF3 (*)	P52895	AK1C2_HUMAN	0.0239966	0.0325858	-0.362404	-0.370179
PF2 vs PF3 (*)	P31943	HNRH1_HUMAN	-0.0267347	0.0357927	0.389272	0.33329
PF2 vs PF3 (*)	P12814	ACTN1_HUMAN	0.248686	0.0363475	0.207357	0.125182
PF2 vs PF3 (*)	Q00325	MPCP_HUMAN	0.0404483	0.0407125	-0.304636	-0.304783
PF2 vs PF3 (*)	P62899	RL31_HUMAN	0.0276907	0.0442311	-0.109301	-0.115948
PF2 vs PF3 (*)	P80723	BASP1_HUMAN	0.102792	0.05023	-0.0371218	-0.0441681
PF2 vs PF3 (*)	P63104	1433Z_HUMAN	0.116513	0.0527387	0.135855	0.114766
PF2 vs PF3 (*)	P06733	ENOA_HUMAN	0.181301	0.0544035	0.616247	0.502636
PF2 vs PF3 (*)	O95573	ACSL3_HUMAN	-0.0172089	0.054943	1.87318	1.62506
PF2 vs PF3 (*)	Q01105	SET_HUMAN	-0.0589456	0.05589	0.664895	0.637276
PF2 vs PF3 (*)	P04792	HSPB1_HUMAN	0.187101	0.0559828	0.242032	0.193372
PF2 vs PF3 (*)	Q99832	TCPH_HUMAN	-0.109239	0.0561913	0.160387	0.162405
PF2 vs PF3 (*)	Q13162	PRDX4_HUMAN	0.0156569	0.0565095	0.18505	0.179098
PF2 vs PF3 (*)	P30041	PRDX6_HUMAN	0.00916446	0.0598083	0.190259	0.215118
PF2 vs PF3 (*)	P05455	LA_HUMAN	-0.10839	0.0665353	0.107263	0.22646
PF2 vs PF3 (*)	Q99426	TBCB_HUMAN	0.157729	0.0723252	0.0222728	-0.000780607
PF2 vs PF3 (*)	P62241	RS8_HUMAN	-0.155457	0.0729796	0.274478	0.279346
PF2 vs PF3 (*)	P62750	RL23A_HUMAN	0.0873308	0.0853986	0.189307	0.178354
PF2 vs PF3 (*)	P05387	RLA2_HUMAN	0.0703353	0.0863404	0.935788	0.943529
PF2 vs PF3 (*)	P36578	RL4_HUMAN	0.144308	0.0879316	0.602006	0.530082
PF2 vs PF3 (*)	Q13185	CBX3_HUMAN	0.26515	0.0957078	0.107924	-0.0501003
PF2 vs PF3 (*)	P62805	H4_HUMAN	0.217953	0.108995	-0.281968	-0.297903
PF2 vs PF3 (*)	P30050	RL12_HUMAN	0.0676337	0.115291	0.222923	0.157987
PF2 vs PF3 (*)	P05386	RLA1_HUMAN	-0.0012204	0.11783	0.278506	0.272667
PF2 vs PF3 (*)	Q07020	RL18_HUMAN	0.0595404	0.123982	0.353182	0.360928
PF2 vs PF3 (*)	P08727	K1C19_HUMAN	0.101996	0.126571	-0.505111	-0.307718
PF2 vs PF3 (*)	P48643	TCPE_HUMAN	0.306894	0.130342	0.625189	0.431307
PF2 vs PF3 (*)	P61981	1433G_HUMAN	0.115448	0.133348	-0.0172664	-0.0131458
PF2 vs PF3 (*)	P12004	PCNA_HUMAN	0.124405	0.138027	0.556304	0.439837
PF2 vs PF3 (*)	P28072	PSB6_HUMAN	0.052161	0.14588	-0.42987	-0.122218
PF2 vs PF3 (*)	P29401	TKT_HUMAN	0.140854	0.147613	0.1369	0.13741
PF2 vs PF3 (*)	Q15084	PDIA6_HUMAN	0.150018	0.148113	0.593323	0.50526
PF2 vs PF3 (*)	P60903	S10AA_HUMAN	0.159715	0.155759	0.846703	0.838638
PF2 vs PF3 (*)	P00558	PGK1_HUMAN	0.154132	0.157922	0.451062	0.458745
PF2 vs PF3 (*)	P30048	PRDX3_HUMAN	0.205349	0.158845	0.183676	0.184125
PF2 vs PF3 (*)	O75369	FLNB_HUMAN	0.30725	0.164375	0.354498	0.272397
PF2 vs PF3 (*)	Q99729	ROAA_HUMAN	0.165413	0.165413	0.0514542	0.0515257
PF2 vs PF3 (*)	P35270	SPRE_HUMAN	0.100413	0.166335	0.584739	0.637161
PF2 vs PF3 (*)	P30044	PRDX5_HUMAN	0.218116	0.166833	0.551736	0.512809
PF2 vs PF3 (*)	P00338	LDHA_HUMAN	0.147431	0.16935	0.0883348	0.157204
PF2 vs PF3 (*)	P49368	TCPG_HUMAN	0.299997	0.169731	0.180082	0.249927
PF2 vs PF3 (*)	P22392	NDKB_HUMAN	0.164184	0.175007	0.188616	0.144165
PF2 vs PF3 (*)	P26373	RL13_HUMAN	0.0533836	0.176201	0.175284	0.155304
PF2 vs PF3 (*)	P00441	SODC_HUMAN	0.281654	0.178243	0.518255	0.431184
PF2 vs PF3 (*)	O00148	DDX39_HUMAN	-0.0544574	0.179184	0.303102	0.353177
PF2 vs PF3 (*)	P68104	EF1A1_HUMAN	0.239729	0.18039	0.454485	0.363481
PF2 vs PF3 (*)	Q13501	SQSTM_HUMAN	0.229183	0.183423	-0.65299	-0.604549
PF2 vs PF3 (*)	Q15185	TEBP_HUMAN	0.255803	0.191531	0.980889	0.832543
PF2 vs PF3 (*)	Q14847	LASP1_HUMAN	0.174165	0.191944	-0.150615	-0.134196
PF2 vs PF3 (*)	P46940	IQGA1_HUMAN	0.179923	0.192413	0.335047	0.271226
PF2 vs PF3 (*)	P27635	RL10_HUMAN	0.258685	0.195505	0.377705	0.376354
PF2 vs PF3 (*)	P23528	COF1_HUMAN	0.2474	0.200215	0.375706	0.33245
PF2 vs PF3 (*)	P35232	PHB_HUMAN	0.36326	0.204068	0.170703	0.103614
PF2 vs PF3 (*)	P61956	SUMO2_HUMAN	0.207122	0.206861	-0.177891	-0.177964
PF2 vs PF3 (*)	P15559	NQO1_HUMAN	0.0452997	0.21016	0.604188	0.65411
PF2 vs PF3 (*)	P78371	TCPB_HUMAN	0.228065	0.211482	-0.101727	-0.104828
PF2 vs PF3 (*)	Q9Y3U8	RL36_HUMAN	0.187673	0.213089	0.715079	0.715658
PF2 vs PF3 (*)	P78527	PRKDC_HUMAN	0.218647	0.224503	-0.0603536	-0.0510979
PF2 vs PF3 (*)	Q96AE4	FUBP1_HUMAN	0.376672	0.230114	0.47114	0.3727
PF2 vs PF3 (*)	Q00610	CLH1_HUMAN	0.139431	0.231208	0.586456	0.460837
PF2 vs PF3 (*)	P14618	KPYM_HUMAN	0.184739	0.243891	0.449247	0.318699
PF2 vs PF3 (*)	P04406	G3P_HUMAN	0.52516	0.250882	0.645032	0.359887
PF2 vs PF3 (*)	P62318	SMD3_HUMAN	0.31229	0.256478	0.302437	0.225175
PF2 vs PF3 (*)	P40925	MDHC_HUMAN	0.403354	0.258834	0.332533	0.286826
PF2 vs PF3 (*)	P30101	PDIA3_HUMAN	0.300778	0.259411	0.567077	0.365856
PF2 vs PF3 (*)	P05388	RLA0_HUMAN	0.230141	0.260651	0.349113	0.34373
PF2 vs PF3 (*)	P27824	CALX_HUMAN	0.230756	0.264331	0.674119	0.656404
PF2 vs PF3 (*)	Q9GZT3	SLIRP_HUMAN	0.298968	0.265912	0.347475	0.288677
PF2 vs PF3 (*)	Q08211	DHX9_HUMAN	0.101421	0.266034	0.428901	0.35584
PF2 vs PF3 (*)	P62249	RS16_HUMAN	0.62891	0.267574	0.718175	0.542371
PF2 vs PF3 (*)	P19338	NUCL_HUMAN	0.447162	0.267915	0.984885	0.761849
PF2 vs PF3 (*)	P50991	TCPD_HUMAN	0.287793	0.274682	0.144111	0.202101
PF2 vs PF3 (*)	Q9UQ80	PA2G4_HUMAN	0.33475	0.279142	-0.0160642	-0.0516301
PF2 vs PF3 (*)	P12956	XRCC6_HUMAN	0.352769	0.283546	0.10667	0.0507381
PF2 vs PF3 (*)	P38117	ETFB_HUMAN	0.222946	0.283722	-0.157457	-0.24873
PF2 vs PF3 (*)	P49411	EFTU_HUMAN	0.204781	0.286793	0.127214	0.319782
PF2 vs PF3 (*)	P11142	HSP7C_HUMAN	0.171389	0.287024	0.740489	0.730272
PF2 vs PF3 (*)	P06744	G6PI_HUMAN	0.212296	0.298159	0.441409	0.526249
PF2 vs PF3 (*)	P35268	RL22_HUMAN	0.344527	0.29992	0.382728	0.319817
PF2 vs PF3 (*)	Q9GZV4	IF5A2_HUMAN	0.0600724	0.305441	0.469539	0.448617
PF2 vs PF3 (*)	Q12906	ILF3_HUMAN	0.315888	0.306494	0.321758	0.288659
PF2 vs PF3 (*)	P84098	RL19_HUMAN	0.312337	0.316237	0.828899	0.812477
PF2 vs PF3 (*)	P62937	PPIA_HUMAN	0.376044	0.317112	0.664961	0.544295
PF2 vs PF3 (*)	P16070	CD44_HUMAN	0.408888	0.31717	0.424274	0.201583
PF2 vs PF3 (*)	P84090	ERH_HUMAN	-0.531659	0.31921	0.587047	0.588312
PF2 vs PF3 (*)	P11021	GRP78_HUMAN	0.329886	0.324519	0.222059	0.228614
PF2 vs PF3 (*)	P62917	RL8_HUMAN	0.485746	0.326637	0.0607965	0.0589992
PF2 vs PF3 (*)	P62263	RS14_HUMAN	0.318358	0.328738	0.448791	0.445962
PF2 vs PF3 (*)	P50395	GDIB_HUMAN	0.525161	0.329392	0.462204	0.551268
PF2 vs PF3 (*)	P62906	RL10A_HUMAN	0.342918	0.3313	0.14267	0.170245
PF2 vs PF3 (*)	Q07021	C1QBP_HUMAN	0.331792	0.334674	0.693333	0.6882
PF2 vs PF3 (*)	P13639	EF2_HUMAN	0.480478	0.33483	0.462599	0.368993
PF2 vs PF3 (*)	P27348	1433T_HUMAN	0.320143	0.33613	0.158743	0.158459
PF2 vs PF3 (*)	P25398	RS12_HUMAN	0.367294	0.345997	0.483784	0.395075
PF2 vs PF3 (*)	P07237	PDIA1_HUMAN	0.406103	0.349733	0.377353	0.440525
PF2 vs PF3 (*)	P07737	PROF1_HUMAN	0.412048	0.361013	0.802423	0.617352
PF2 vs PF3 (*)	P62258	1433E_HUMAN	0.375815	0.371164	0.178274	0.171544
PF2 vs PF3 (*)	P61604	CH10_HUMAN	0.448957	0.383052	0.420812	0.385499
PF2 vs PF3 (*)	Q13263	TIF1B_HUMAN	0.398374	0.397649	0.424689	0.411335
PF2 vs PF3 (*)	P40926	MDHM_HUMAN	0.328157	0.401734	0.387951	0.437412
PF2 vs PF3 (*)	P60842	IF4A1_HUMAN	0.523846	0.411197	0.252465	0.23433
PF2 vs PF3 (*)	P15880	RS2_HUMAN	0.309128	0.414834	0.555985	0.480098
PF2 vs PF3 (*)	O75367	H2AY_HUMAN	0.389031	0.415436	0.0667644	0.0687002
PF2 vs PF3 (*)	P05141	ADT2_HUMAN	0.426275	0.420373	0.209259	0.221713
PF2 vs PF3 (*)	P40227	TCPZ_HUMAN	0.398834	0.422618	0.137359	0.147072
PF2 vs PF3 (*)	P49588	SYAC_HUMAN	0.420218	0.435851	0.207092	0.273069
PF2 vs PF3 (*)	P00505	AATM_HUMAN	0.465456	0.447327	0.282541	0.435796
PF2 vs PF3 (*)	Q99497	PARK7_HUMAN	0.480163	0.449466	0.321937	0.369945
PF2 vs PF3 (*)	P07195	LDHB_HUMAN	0.484707	0.452575	0.436144	0.421129
PF2 vs PF3 (*)	P34932	HSP74_HUMAN	0.263732	0.462323	0.396468	0.352603
PF2 vs PF3 (*)	Q86V81	THOC4_HUMAN	0.462823	0.468632	0.262084	0.235836
PF2 vs PF3 (*)	Q13011	ECH1_HUMAN	0.513745	0.470696	0.761349	0.75595
PF2 vs PF3 (*)	Q15366	PCBP2_HUMAN	0.531926	0.473251	0.336668	0.286912
PF2 vs PF3 (*)	P07900	HS90A_HUMAN	0.817051	0.486838	0.610127	0.596033
PF2 vs PF3 (*)	P14314	GLU2B_HUMAN	0.558725	0.488258	0.480025	0.392825
PF2 vs PF3 (*)	P13489	RINI_HUMAN	0.51942	0.488787	0.742636	0.695495
PF2 vs PF3 (*)	P34897	GLYM_HUMAN	0.469232	0.497538	0.811508	0.81331
PF2 vs PF3 (*)	P58546	MTPN_HUMAN	0.509244	0.500683	0.628775	0.59014
PF2 vs PF3 (*)	P18124	RL7_HUMAN	0.205934	0.509029	0.581327	0.591475
PF2 vs PF3 (*)	P26641	EF1G_HUMAN	0.556939	0.520518	0.333193	0.467551
PF2 vs PF3 (*)	P61254	RL26_HUMAN	0.596846	0.523488	0.794585	0.394217
PF2 vs PF3 (*)	P23526	SAHH_HUMAN	0.517484	0.534094	0.592293	0.58953
PF2 vs PF3 (*)	P30086	PEBP1_HUMAN	0.473575	0.547124	1.98828	1.66959
PF2 vs PF3 (*)	P11940	PABP1_HUMAN	0.567467	0.548428	0.762927	0.788887
PF2 vs PF3 (*)	P35637	FUS_HUMAN	0.479184	0.552081	0.138694	0.294408
PF2 vs PF3 (*)	P08107	HSP71_HUMAN	0.537496	0.554733	2.11726	2.17215
PF2 vs PF3 (*)	P06576	ATPB_HUMAN	0.569716	0.561011	0.409217	0.431094
PF2 vs PF3 (*)	Q99623	PHB2_HUMAN	0.417483	0.563751	0.477508	0.373196
PF2 vs PF3 (*)	P09972	ALDOC_HUMAN	0.426405	0.575522	0.360607	0.396992
PF2 vs PF3 (*)	P47914	RL29_HUMAN	0.178563	0.578182	0.254225	0.270102
PF2 vs PF3 (*)	Q9Y265	RUVB1_HUMAN	0.871462	0.616019	0.354905	0.234444
PF2 vs PF3 (*)	Q02790	FKBP4_HUMAN	0.619442	0.621652	0.670225	0.670571
PF2 vs PF3 (*)	P10809	CH60_HUMAN	0.682098	0.663113	0.325419	0.420428
PF2 vs PF3 (*)	P52292	IMA2_HUMAN	0.487393	0.673732	0.105004	0.204575
PF2 vs PF3 (*)	P62910	RL32_HUMAN	0.716753	0.698998	0.297945	0.264037
PF2 vs PF3 (*)	P83731	RL24_HUMAN	0.730705	0.720861	0.396983	0.445369
PF2 vs PF3 (*)	P25786	PSA1_HUMAN	0.105154	0.725432	0.484662	0.539913
PF2 vs PF3 (*)	P61158	ARP3_HUMAN	0.728418	0.725991	0.245969	0.24536
PF2 vs PF3 (*)	P67809	YBOX1_HUMAN	1.11065	0.726391	0.879099	0.752244
PF2 vs PF3 (*)	Q16629	SRSF7_HUMAN	0.668577	0.748387	0.607934	0.595719
PF2 vs PF3 (*)	P21796	VDAC1_HUMAN	0.849991	0.758782	0.509104	0.358374
PF2 vs PF3 (*)	P50990	TCPQ_HUMAN	0.996491	0.796619	0.5054	0.413077
PF2 vs PF3 (*)	P39748	FEN1_HUMAN	-0.71943	0.800829	0.0977626	0.2782
PF2 vs PF3 (*)	P05023	AT1A1_HUMAN	0.93104	0.818586	0.304108	0.244218
PF2 vs PF3 (*)	P23284	PPIB_HUMAN	0.819416	0.865348	0.385794	0.377688
PF2 vs PF3 (*)	P13804	ETFA_HUMAN	0.966009	0.90017	1.40656	1.20614
PF2 vs PF3 (*)	P18621	RL17_HUMAN	0.236354	0.926485	0.357745	0.16671
PF2 vs PF3 (*)	A8MW06	TMSL3_HUMAN	0.956061	0.955156	0.632545	0.627206
PF2 vs PF3 (*)	P27797	CALR_HUMAN	0.628059	0.994469	0.838186	0.836904
PF2 vs PF3 (*)	Q07065	CKAP4_HUMAN	1.31584	1.11324	0.403034	0.356774
PF2 vs PF3 (*)	P15121	ALDR_HUMAN	1.29043	1.13131	0.457141	0.444611
PF2 vs PF3 (*)	P31946	1433B_HUMAN	1.15398	1.15352	0.789646	0.794239
PF2 vs PF3 (*)	O60664	PLIN3_HUMAN	1.46175	1.17722	0.226205	0.130742
PF2 vs PF3 (*)	P60174	TPIS_HUMAN	1.75968	1.29389	0.662527	0.551459
PF2 vs PF3 (*)	P25705	ATPA_HUMAN	2.5143	2.31751	2.97261	2.76145
PF2 vs PF3 (*)	P62988		0.052507	0.0791609	-0.0835239	-0.0853821
PF2 vs PP (*)	P03281	HEX9_ADE05			5.76167	5.45591
PF2 vs PP (*)	P04496	L52_ADE05			5.77109	3.70196
PF2 vs PP (*)	P24937	PIV6_ADE05			6.01535	4.56241
PF2 vs PP (*)	P12538	PEN3_ADE05			3.9692	3.67925
PF2 vs PP (*)	P03265	DNB2_ADE05			6.09088	3.98215
PF2 vs PP (*)	P24933	L100_ADE05			6.16242	4.52475
PF2 vs PP (*)	P24936	HEX8_ADE05			6.08798	2.56174
PF2 vs PP (*)	P04133	HEX_ADE05			6.58988	4.87081
PF2 vs PP (*)	P03246	E1BS_ADE05			6.56488	2.85064
PF2 vs PP (*)	P24938	VCOM_ADE05			4.42319	3.64194
PF2 vs PP (*)	P68951	VCO7_ADE05			5.56915	4.03243
PF2 vs PP (*)	P03253	ADEN_ADE05			3.71782	1.14754
PF2 vs PP (*)	P24940	V33P_ADE05			8.17911	3.31221
PF2 vs PP (*)	P11818	FIBP_ADE05			6.67732	4.14874
PF2 vs PP (*)	P03271	PIVA2_ADE05			5.73504	2.74161
PF2 vs PP (*)	P12537	HEX3_ADE05			3.9869	4.15562
PF2 vs PP (*)	Q2Y0J3	Q2Y0J3_ADE03	2.61882	2.3592
PF2 vs PP (*)	Q2Y0H9	Q2Y0H9_ADE03	3.08472	3.5191
PF2 vs PP (*)	Q2Y0H2	Q2Y0H2_ADE03	4.05445	2.2838
PF2 vs PP (*)	Q2Y0H0	Q2Y0H0_ADE03	4.09565	4.44752
PF2 vs PP (*)	Q2Y0J0	Q2Y0J0_ADE03	4.60553	3.76043
PF2 vs PP (*)	Q2Y0I0	Q2Y0I0_ADE03	4.91924	3.19158
PF2 vs PP (*)	Q2Y0H1	Q2Y0H1_ADE03	5.00041	3.34881
PF2 vs PP (*)	Q2Y0F8	Q2Y0F8_ADE03	5.06845	3.39814
PF2 vs PP (*)	Q2Y0G8	Q2Y0G8_ADE03	5.09741	5.16049
PF2 vs PP (*)	Q2Y0H5	Q2Y0H5_ADE03	5.54772	4.12706
PF2 vs PP (*)	Q2Y0H7	Q2Y0H7_ADE03	5.56126	4.27638
PF2 vs PP (*)	Q2Y0H4	Q2Y0H4_ADE03	7.2718	3.37225
PF2 vs PP (*)	P09382	LEG1_HUMAN	-2.73243	-1.56932	0.0447013	-0.274447
PF2 vs PP (*)	P67936	TPM4_HUMAN	-2.36388	-0.580917	-0.778384	-0.000313159
PF2 vs PP (*)	P09493	TPM1_HUMAN	-1.95278	-0.741464	-0.339076	0.0424843
PF2 vs PP (*)	Q14533	KRT81_HUMAN	-1.88056	-0.517875	-0.908839	-0.49829
PF2 vs PP (*)	P51991	ROA3_HUMAN	-1.65895	-0.411494	-0.54506	-0.132433
PF2 vs PP (*)	P49458	SRP09_HUMAN	-1.64649	0.05169	-0.0120767	0.406309
PF2 vs PP (*)	O95994	AGR2_HUMAN	-1.43781	-0.725071	0.0368499	0.414694
PF2 vs PP (*)	P50238	CRIP1_HUMAN	-1.33653	-0.429895	-0.313423	0.0722721
PF2 vs PP (*)	P02786	TFR1_HUMAN	-1.26847	-0.608059	-0.14737	-0.169443
PF2 vs PP (*)	Q9BRA2	TXD17_HUMAN	-1.24698	0.0533585	0.701002	0.302841
PF2 vs PP (*)	P05783	K1C18_HUMAN	-1.13882	-0.739836	-0.525845	-0.230372
PF2 vs PP (*)	P10412	H14_HUMAN	-1.12194	-0.488033	-0.378279	-0.177539
PF2 vs PP (*)	P62191	PRS4_HUMAN	-1.07639	-0.136207	0.103532	-0.0754278
PF2 vs PP (*)	Q9UNZ2	NSF1C_HUMAN	-1.01304	-0.403742	-0.00590018	0.0275509
PF2 vs PP (*)	P24666	PPAC_HUMAN	-0.979897	0.104408	0.197951	0.443191
PF2 vs PP (*)	P26639	SYTC_HUMAN	-0.973284	0.0565675	0.471994	0.0142291
PF2 vs PP (*)	O14737	PDCD5_HUMAN	-0.948358	0.0244838	0.0479404	0.375818
PF2 vs PP (*)	P06454	PTMA_HUMAN	-0.91338	-1.04192	0.199569	-0.344427
PF2 vs PP (*)	O60218	AK1BA_HUMAN	-0.887383	-0.216746	0.276249	0.0279071
PF2 vs PP (*)	Q14019	COTL1_HUMAN	-0.883452	0.00768615	-2.88783	-0.0559646
PF2 vs PP (*)	P42766	RL35_HUMAN	-0.878966	-0.0818702	-0.023272	0.278203
PF2 vs PP (*)	P08195	4F2_HUMAN	-0.878256	-0.720121	0.289366	-0.156786
PF2 vs PP (*)	Q01130	SRSF2_HUMAN	-0.858936	-0.0682985	0.166044	0.155414
PF2 vs PP (*)	Q14247	SRC8_HUMAN	-0.857348	-0.25668	-0.236627	0.246213
PF2 vs PP (*)	P31942	HNRH3_HUMAN	-0.84976	-0.406067	0.617475	-0.134047
PF2 vs PP (*)	P68366	TBA4A_HUMAN	-0.841459	-0.307756	0.104793	-0.28821
PF2 vs PP (*)	P05556	ITB1_HUMAN	-0.813013	-0.366489	-0.497996	-0.528241
PF2 vs PP (*)	P08729	K2C7_HUMAN	-0.811727	-0.772097	-0.377028	-0.471003
PF2 vs PP (*)	P27816	MAP4_HUMAN	-0.808123	-0.490945	-0.336426	-0.174654
PF2 vs PP (*)	Q92945	FUBP2_HUMAN	-0.746497	-0.129762	-0.292485	0.0224343
PF2 vs PP (*)	O00571	DDX3X_HUMAN	-0.737852	-0.204997	0.0260961	-0.167009
PF2 vs PP (*)	Q96AG4	LRC59_HUMAN	-0.726808	-0.0725953	0.125842	0.085914
[truncated: 2,035 more rows]
