# Supplementary material for: iTRAQ-Based and Label-Free Proteomics Approaches for Studies of Human Adenovirus Infections
Source: Int J Proteomics. 2013 Mar 11;2013:581862. doi: 10.1155/2013/581862 (PMC3608280; doi:10.1155/2013/581862)
Supplement: Supplementary file 3 [file 581862.f3.xls]

## Sheet: Sheet1
				Ad3.vs.Ctrl								Ad5.vs.Ctrl
Accession	Entry name	ProteinPilot	ScaffoldQ+	Sig with iTRAQ label	ProgenesisF_T2PQ	ProgenesisF_T3PQ	Progenesis LC-MS	Sig with label-free	Sig in all	ProteinPilot	ScaffoldQ+	Sig with iTRAQ label	ProgenesisF_T2PQ	ProgenesisF_T3PQ	Progenesis LC-MS	Sig with label-free	Sig in all
P03253	ADEN_ADE05									1.14754	1.7	√	3.71782	3.38383	3.27806	√	√	5
56160558	U exon, ADE05									2.4155	2.05	√						5
56160536	pTP, ADE05									2.37262	2.65	√			6.09769			5
P68951	VCO7_ADE05									4.03243	2.8	√	5.56915	5.59763	5.41743	√	√	5
P24933	L100_ADE05									4.52475	3.25	√	6.16242	6.52021	5.8251	√	√	5
P24936	HEX8_ADE05									2.56174	3.5	√	6.08798	5.51955	4.15523	√	√	5
P04133	HEX_ADE05									4.87081	3.5	√	6.58988	5.46451	5.43998	√	√	5
P03265	DNB2_ADE05									3.98215	3.75	√	6.09088	6.29539	5.95399	√	√	5
P24940	V33P_ADE05									3.31221	3.85	√	8.17911	8.24014	6.11661	√	√	5
P12538	PEN3_ADE05									3.67925		√	3.9692	4.07983	4.49459	√	√	5
P12537	HEX3_ADE05									4.15562		√	3.9869	4.60606	3.88778	√	√	5
P24938	VCOM_ADE05									3.64194		√	4.42319	4.66811	4.64386	√	√	5
P03271	PIVA2_ADE05									2.74161		√	5.73504	5.28573	4.82802	√	√	5
P03281	HEX9_ADE05									5.45591		√	5.76167	5.76918	5.81669	√	√	5
P04496	L52_ADE05									3.70196		√	5.77109	5.67661	3.66482	√	√	5
P24937	PIV6_ADE05									4.56241		√	6.01535	6.26369	5.46847	√	√	5
P03246	E1BS_ADE05									2.85064		√	6.56488	6.23963	5.91716	√	√	5
P11818	FIBP_ADE05									4.14874		√	6.67732	6.33807	6.02275	√	√	5
Q2Y0I0	Q2Y0I0_ADE03	3.19158	2.45	√	4.91924	4.90359	3.50069	√	√									3
Q2Y0H1	Q2Y0H1_ADE03	3.34881	3.15	√	5.00041	5.63215	4.87701	√	√									3
Q2Y0F8	Q2Y0F8_ADE03	3.39814	3.25	√	5.06845	5.22599	4.51457	√	√									3
Q2Y0H2	Q2Y0H2_ADE03	2.2838	3.7	√	4.05445	4.28007	4.10303	√	√									3
Q2Y0H4	Q2Y0H4_ADE03	3.37225	3.75	√	7.2718	7.28448	5.20497	√	√									3
Q2Y0J3	Q2Y0J3_ADE03	2.3592			2.61882	2.98391	3.05416	√										3
Q2Y0H9	Q2Y0H9_ADE03	3.5191			3.08472	2.22398	3.43741	√										3
Q2Y0F9	Q2Y0F9_ADE03				3.88569	2.7076	2.48458	√										3
Q2Y0J2	Q2Y0J2_ADE03				4.13645	3.94412	4.03969	√										3
Q2Y0J0	Q2Y0J0_ADE03	3.76043			4.60553	4.96391	4.64529	√										3
Q2Y0H7	Q2Y0H7_ADE03	4.27638			5.56126	5.07476	4.64738	√										3
Q2Y0H8	Q2Y0H8_ADE03				5.41008	4.76949	6.16337	√										3
Q2Y0G8	Q2Y0G8_ADE03	5.16049			5.09741	5.21099	4.48297	√										3
Q2Y0H5	Q2Y0H5_ADE03	4.12706			5.54772	4.17713	3.82036	√										3
Q2Y0I1	Q2Y0I1_ADE03				5.55362	5.63067	4.35806	√										3
Q2Y0H0	Q2Y0H0_ADE03	4.44752			4.09565	4.6307	3.90304	√										3
P09382	LEG1_HUMAN	-1.56932	-1.5	√	-2.73243	-2.81075	-2.81147	√	√	-0.274447	-0.35		0.0447013	-0.104555	-0.106377
P18827	SDC1_HUMAN	-1.56725	-1.35	√						-0.472406	-0.4
P46108	CRK_HUMAN	-1.3492	-1.2	√						-0.0542804	-0.15
Q13573	SNW1_HUMAN	-0.903309	-1.15	√						-0.315129	-0.7
P16402	H13_HUMAN	-1.00483	-1.15	√						-0.229942	-0.25
Q7Z6Z7	HUWE1_HUMAN	-0.979425	-1.1	√						-0.927862	-1.05	√
Q9H3U1	UN45A_HUMAN	-1.01774	-1.1	√						-0.351997	-0.65
Q93062	RBPMS_HUMAN	-0.86952	-1.1	√						-0.270505	-0.5
Q7Z4H3	HDDC2_HUMAN	-0.957322	-1.1	√						-0.113387	-0.4
Q9UQE7	SMC3_HUMAN	-1.16958	-1	√						-0.846502	-0.7	√
P06454	PTMA_HUMAN	-1.04192	-1	√	-0.91338	-0.904134	-0.692216	√	√	-0.344427	-0.1		0.199569	0.202342	0.200869
Q86VR2	F134C_HUMAN	-0.826127	-0.95	√						-0.384185	-0.6
Q01650	LAT1_HUMAN	-1.00135	-0.95	√	-0.371029	-0.356049	-0.353943			-0.44065	-0.4		-0.264234	-0.265742	-0.265239
Q9Y5X1	SNX9_HUMAN	-0.947119	-0.9	√						-0.460954	-0.5
Q8IVT2	CS021_HUMAN	-0.836502	-0.9	√						-0.302683	-0.5
Q7Z417	NUFP2_HUMAN	-1.0661	-0.9	√						-0.448986	-0.45
Q6PUV4	CPLX2_HUMAN	-1.02977	-0.9	√			-1.80565			-0.128197	-0.1				-0.189238
P61024	CKS1_HUMAN	-0.905158	-0.85	√						-0.536641	-0.55
O43570	CAH12_HUMAN	-1.04871	-0.85	√						-0.406644	-0.35
P31942	HNRH3_HUMAN	-0.406067	-0.8		-0.84976	-0.810483	-0.928809	√		-0.134047	-0.55		0.617475	0.541957	0.470109
P51991	ROA3_HUMAN	-0.411494	-0.8		-1.65895		-1.66088	√		-0.132433	-0.2		-0.54506		-0.548983
P18084	ITB5_HUMAN	-0.65973	-0.75	√						-0.618531	-0.65	√
Q9C0C2	TB182_HUMAN	-0.824875	-0.75	√						-0.211694	-0.25
P05787	K2C8_HUMAN	-0.797087	-0.75	√	-0.490958	-0.687884	-0.493815			-0.114182	-0.15		0.373399	0.21771	0.0614005
Q9UNN8	EPCR_HUMAN	-0.91669	-0.7	√						-0.973277	-0.8	√
P08729	K2C7_HUMAN	-0.772097	-0.7	√	-0.811727	-0.87429	-0.899695	√	√	-0.471003	-0.5		-0.377028	-0.245111	-0.395929
Q9NUQ6	SPS2L_HUMAN	-0.764283	-0.7	√						-0.471158	-0.5
Q68CZ2	TENS3_HUMAN	-0.679814	-0.7	√						-0.464759	-0.5
P05783	K1C18_HUMAN	-0.739836	-0.7	√	-1.13882	-1.18192	-0.904843	√	√	-0.230372	-0.2		-0.525845	-0.40231	-0.207713
Q9Y3T9	NOC2L_HUMAN	-0.641437	-0.7	√						-0.152923	-0.1
P06703	S10A6_HUMAN	-0.776423	-0.7	√	-0.033205	-0.0220115	-0.0223678			0.0382236	-0.05		-0.0580598	-0.0609939	-0.0597347
P10155	RO60_HUMAN	-0.400617	-0.65							-0.63059	-1	√
Q9H3Q1	BORG4_HUMAN	-1.03358	-0.65	√						-0.786871	-0.5
P26196	DDX6_HUMAN	-1.11826	-0.65	√						-0.451108	-0.45
O95359	TACC2_HUMAN	-0.653593	-0.65	√						-0.375682	-0.45
Q9NYL9	TMOD3_HUMAN	-0.690346	-0.65	√			-0.769623			-0.196026	-0.25				-0.426225
P02786	TFR1_HUMAN	-0.608059	-0.65	√	-1.26847	-1.28447	-1.28214	√	√	-0.169443	-0.2		-0.14737	-0.151552	-0.15517
P30740	ILEU_HUMAN	-0.68031	-0.65	√						-0.0335257	-0.15
A6NL28	TPM3L_HUMAN	-0.736711	-0.65	√			0.275844			-0.137201	-0.05				0.205852
O00625	PIR_HUMAN	-0.607192	-0.65	√						0.383543	0.2
Q5T3I0	GPTC4_HUMAN	-0.848853	-0.65	√						0.216728	0.25
P48163	MAOX_HUMAN	-0.732086	-0.65	√						0.486195	0.45
O95793	STAU1_HUMAN	-0.602732	-0.6	√						-0.537814	-0.6
P62633	CNBP_HUMAN	-0.743486	-0.6	√			1.00981			-0.492214	-0.45				1.39849
P51659	DHB4_HUMAN	-0.818317	-0.6	√						-0.441583	-0.4
Q9P0L0	VAPA_HUMAN	-0.618132	-0.6	√						-0.137678	-0.25
P28072	PSB6_HUMAN	-0.68496	-0.6	√	0.052161	0.14588	0.145881			-0.222507	-0.2		-0.42987	-0.122218	-0.122218
O00303	EIF3F_HUMAN	-1.12489	-0.6	√			0.54773			-0.169774	-0.1				0.685233
P51636	CAV2_HUMAN	-0.805215	-0.6	√						-0.0647661	0.05
Q7RTV0	PHF5A_HUMAN	-0.845181	-0.6	√						0.0768233	0.1
O95139	NDUB6_HUMAN	-0.560225	-0.55							-0.685867	-0.65	√
P39687	AN32A_HUMAN	-0.430191	-0.55		-0.679459	-0.648347	-0.616237	√		-0.399683	-0.2		0.388314	0.311206	0.247756
P67936	TPM4_HUMAN	-0.580917	-0.55		-2.36388	-2.41428	-1.55135	√		-0.000313159	-0.05		-0.778384	-0.421959	-0.330455
Q13488	VPP3_HUMAN	-0.284559	-0.5							-0.66667	-0.9	√
P60903	S10AA_HUMAN	-0.441305	-0.5		0.159715	0.155759	0.156558			-0.0205675	-0.05		0.846703	0.838638	0.840374	√
Q9UNZ2	NSF1C_HUMAN	-0.403742	-0.45		-1.01304	-0.802287	-0.803935	√		0.0275509	-0.1		-0.00590018	-0.036121	0.0181473
P08195	4F2_HUMAN	-0.720121	-0.45		-0.878256	-0.841726	-0.827478	√	√	-0.156786	-0.1		0.289366	0.160442	0.156869
P07858	CATB_HUMAN	-0.407833	-0.4							-0.806159	-0.8	√
P27816	MAP4_HUMAN	-0.490945	-0.4		-0.808123		-0.803603	√		-0.174654	0		-0.336426		-0.337035
A8MW06	TMSL3_HUMAN		-0.4		0.956061	0.955156	0.945138	√			0		0.632545	0.627206	0.64127	√
P67809	YBOX1_HUMAN	-0.615964	-0.4		1.11065	0.726391	0.576742			0.268566	0.35		0.879099	0.752244	0.707987	√
Q9NR33	DPOE4_HUMAN	1.44696	-0.35							0.85233	-0.9	√
Q9BRP4	PAAF1_HUMAN	-0.292116	-0.35							-0.71394	-0.75	√
Q6DKJ4	NXN_HUMAN	-0.568232	-0.35							-0.923219	-0.7	√
Q13151	ROA0_HUMAN	-0.463892	-0.35		0.646627		0.644341	√		-0.26879	-0.15		-0.174942		-0.173719
P07339	CATD_HUMAN	-0.192951	-0.3				1.03388			-0.782039	-0.7	√			0.23493
P15924	DESP_HUMAN	-0.52035	-0.3							-0.839745	-0.7	√
O95573	ACSL3_HUMAN	-0.211064	-0.3		-0.0172089	0.054943	0.053893			-0.328621	-0.15		1.87318	1.62506	1.62597	√
Q14247	SRC8_HUMAN	-0.25668	-0.3		-0.857348	-0.860688	-0.860704	√		0.246213	-0.1		-0.236627	-0.230824	-0.23349
Q86V81	THOC4_HUMAN	-0.217027	-0.3		0.462823	0.468632	0.599016			0.22904	-0.05		0.262084	0.235836	0.752491	√
P51572	BAP31_HUMAN	-0.1371	-0.25		1.4724		1.47239	√		-0.0845002	-0.2		-0.233665		-0.233666
O00571	DDX3X_HUMAN	-0.204997	-0.25		-0.737852	-0.835145	-0.788835	√		-0.167009	-0.2		0.0260961	-0.071511	-0.0963439
Q13442	HAP28_HUMAN	-0.228613	-0.25		-0.610027	-0.605818	-0.605816	√		0.152992	0.05		0.353755	0.358522	0.353507
P50238	CRIP1_HUMAN	-0.429895	-0.25		-1.33653	-1.33558	-1.33558	√		0.0722721	0.15		-0.313423	-0.313741	-0.313359
Q15075	EEA1_HUMAN	-0.169466	-0.2							-0.766045	-0.75	√
P06753	TPM3_HUMAN	-0.28931	-0.2		-0.620867	-0.595414	-1.61345	√		0.0804093	0.15		0.0992962	0.103698	-0.289059
O75369	FLNB_HUMAN	-0.245068	-0.15		0.30725	0.164375	-0.0983021			-0.306434	-0.3		0.354498	0.272397	0.766043	√
P62191	PRS4_HUMAN	-0.136207	-0.15		-1.07639	-1.04641	-1.04641	√		-0.0754278	-0.15		0.103532	0.0893319	0.0893321
Q96AG4	LRC59_HUMAN	-0.0725953	-0.15		-0.726808	-0.723199	-0.723201	√		0.085914	0.15		0.125842	0.126973	0.122478
Q9Y490	TLN1_HUMAN	0.0413561	-0.1		-0.646343	-0.626742	-0.640104	√		0.0940451	0.05		0.0994117	0.0416736	0.0356239
Q07955	SRSF1_HUMAN	-0.14781	-0.1		0.0104592	0.00772638	0.0691244			0.319883	0.1		0.644903	0.634259	0.617056	√
P31948	STIP1_HUMAN	0.0230575	-0.1		-0.10846	-0.125187	-0.127756			0.29038	0.1		0.728557	0.719585	0.705655	√
O60664	PLIN3_HUMAN	-0.166611	-0.1		1.46175	1.17722	1.02411	√		-0.0740491	0.2		0.226205	0.130742	0.0971562
Q16629	SRSF7_HUMAN	-0.0317671	-0.1		0.668577	0.748387	0.748391	√		0.350264	0.25		0.607934	0.595719	0.595719
O95994	AGR2_HUMAN	-0.725071	-0.1		-1.43781		-1.43795	√		0.414694	0.6		0.0368499		0.0392213
Q53F19	CQ085_HUMAN	-0.3099	-0.1							0.716578	0.8	√
O43491	E41L2_HUMAN	-0.189395	-0.1							0.819148	1	√
Q01105	SET_HUMAN	-0.18271	-0.05		-0.0589456	0.05589	0.181291			0.00654419	0.15		0.664895	0.637276	0.644052	√
Q04837	SSBP_HUMAN	0.278134	-0.05		0.740504		0.741364	√		0.119311	0.2		0.255719		0.261198
P13693	TCTP_HUMAN	-0.0316879	-0.05		-0.109401		-0.108149			0.325825	0.5		0.607021		0.606179	√
Q13740	CD166_HUMAN	-0.390738	0							-1.40876	-1.3	√
O76024	WFS1_HUMAN	-0.00653623	0							-0.847731	-0.85	√
O94776	MTA2_HUMAN	0.217907	0							-0.681471	-0.85	√
Q92522	H1X_HUMAN	-0.0592348	0		-0.646365		-0.646364	√		-0.00599999	-0.2		-0.413338		-0.413339
P61158	ARP3_HUMAN	0.137447	0		0.728418	0.725991	0.729199	√		-0.0386446	-0.1		0.245969	0.24536	0.248437
P27797	CALR_HUMAN	0.142029	0		0.628059	0.994469	0.993487	√		0.13921	0.15		0.838186	0.836904	0.834941	√
O14737	PDCD5_HUMAN	0.0244838	0.05		-0.948358	-0.972593	-0.803084	√		0.375818	0.1		0.0479404	0.0142972	0.0170064
P60174	TPIS_HUMAN	0.0220311	0.05		1.75968	1.29389	0.760173	√		0.303016	0.25		0.662527	0.551459	0.424753
P36639	8ODP_HUMAN	-0.0831457	0.05							0.83791	0.85	√
Q99733	NP1L4_HUMAN	-0.325519	0.05		-0.32471	-0.241519	-0.0572249			0.640384	0.95	√	0.12425	0.0909368	0.0855757
P51148	RAB5C_HUMAN	-0.0231559	0.1		-0.683842		-0.683836	√		-0.12031	-0.05		-0.674245		-0.674238	√
Q07065	CKAP4_HUMAN	0.135352	0.1		1.31584	1.11324	0.970854	√		0.0752555	-0.05		0.403034	0.356774	0.327165
P61289	PSME3_HUMAN	0.216087	0.1		-0.513551	-0.370229	-0.360998			0.621316	0.1	√	0.0737114	0.0811769	0.0855181
P42766	RL35_HUMAN	-0.0818702	0.1		-0.878966		-0.878966	√		0.278203	0.35		-0.023272		-0.023272
P24666	PPAC_HUMAN	0.104408	0.1		-0.979897		-0.979895	√		0.443191	0.35		0.197951		0.197951
Q9BRA2	TXD17_HUMAN	0.0533585	0.1		-1.24698		-1.24941	√		0.302841	0.4		0.701002		0.698998	√
P39748	FEN1_HUMAN	0.124841	0.15		-0.71943	0.800829	0.814709	√		0.204299	-0.15		0.0977626	0.2782	0.299165
P26038	MOES_HUMAN	0.0142321	0.15		0.129105	-0.0533453	-0.118379			-0.189207	-0.1		3.68073	3.17862	1.42486	√
P84098	RL19_HUMAN	-0.00422408	0.15		0.312337	0.316237	0.324782			0.220466	-0.05		0.828899	0.812477	0.813464	√
Q14019	COTL1_HUMAN	0.00768615	0.15		-0.883452		-0.883446	√		-0.0559646	0		-2.88783		-2.88782	√
P62826	RAN_HUMAN	0.00423642	0.15		0.0676395	0.0190936	0.10561			-0.00677312	0.15		0.563109	0.616688	0.609109	√
P27824	CALX_HUMAN	0.0574709	0.15		0.230756	0.264331	0.233601			0.159979	0.15		0.674119	0.656404	0.651902	√
Q15181	IPYR_HUMAN	-0.0625568	0.15		-0.0982345		-0.0982351			0.150303	0.15		0.754449		0.754493	√
P26639	SYTC_HUMAN	0.0565675	0.2		-0.973284		-0.973286	√		0.0142291	-0.15		0.471994		0.471998
P34897	GLYM_HUMAN	0.204624	0.2		0.469232	0.497538	0.423401			-0.000380383	-0.05		0.811508	0.81331	0.73024	√
P35270	SPRE_HUMAN	0.196647	0.2		0.100413	0.166335	0.176878			0.0955053	0.1		0.584739	0.637161	0.646363	√
Q9H0U4	RAB1B_HUMAN	0.220083	0.2		2.54934		2.11247	√		0.155144	0.1		0.869325		0.742414	√
P49458	SRP09_HUMAN	0.05169	0.2		-1.64649		-1.64649	√		0.406309	0.15		-0.0120767		-0.0120786
P33316	DUT_HUMAN	0.121947	0.2		0.197755		0.199609			0.160541	0.15		0.642595		0.642739	√
Q02790	FKBP4_HUMAN	0.181789	0.2		0.619442	0.621652	0.619609	√		0.286677	0.15		0.670225	0.670571	0.672425	√
P24534	EF1B_HUMAN	0.319502	0.2		0.317938		0.279211			0.398563	0.3		1.54486		1.50232	√
Q15185	TEBP_HUMAN	0.0108582	0.2		0.255803	0.191531	0.216811			0.299089	0.45		0.980889	0.832543	0.756331	√
P05387	RLA2_HUMAN	0.0990874	0.2		0.0703353	0.0863404	0.194573			0.415172	0.55		0.935788	0.943529	0.845423	√
Q9GZR7	DDX24_HUMAN	0.285991	0.2							1.10349	0.9	√
Q02543	RL18A_HUMAN	0.219566	0.25		-0.139733	-0.03901	-0.0395284			0.167227	0		0.744671	0.694991	0.697437	√
P62854	RS26_HUMAN	0.262514	0.25		0.434352		0.431716			0.294675	0.1		0.703809		0.703018	√
P61313	RL15_HUMAN	0.141934	0.25		0.340632		0.345322			0.00589933	0.15		1.02567		1.02492	√
P30086	PEBP1_HUMAN	0.18768	0.25		0.473575	0.547124	0.54965			0.480642	0.4		1.98828	1.66959	1.61821	√
Q16401	PSMD5_HUMAN	0.287402	0.25							0.69258	0.6	√
Q9Y265	RUVB1_HUMAN	0.275235	0.3		0.871462	0.616019	0.662463	√		0.113715	0.05		0.354905	0.234444	0.229078
P50990	TCPQ_HUMAN	0.27755	0.3		0.996491	0.796619	0.783259	√		0.163433	0.2		0.5054	0.413077	0.422857
P07900	HS90A_HUMAN	0.14999	0.3		0.817051	0.486838	0.625152	√		0.105338	0.2		0.610127	0.596033	0.501061
P31153	METK2_HUMAN	-0.0994965	0.3		-0.0588892	-0.0651398	-0.0673099			0.0520239	0.2		1.76796	1.759	1.74924	√
P07954	FUMH_HUMAN	-0.0170538	0.3							0.782353	0.75	√
P00533	EGFR_HUMAN	0.1956	0.35							-1.46765	-1.2	√
P13804	ETFA_HUMAN	-0.0944857	0.35		0.966009	0.90017	0.988027	√		0.024269	0		1.40656	1.20614	1.06413	√
P23284	PPIB_HUMAN	0.236761	0.35		0.819416	0.865348	0.811672	√		0.126215	0.1		0.385794	0.377688	0.353198
P21796	VDAC1_HUMAN	0.238232	0.35		0.849991	0.758782	0.69957	√		0.132	0.2		0.509104	0.358374	0.334679
P25705	ATPA_HUMAN	0.249832	0.35		2.5143	2.31751	1.8027	√		-0.00685296	0.2		2.97261	2.76145	2.17113	√
P83881	RL36A_HUMAN	0.128733	0.35		4.00086		4.00085	√		0.118045	0.3		0.256106		0.25613
P15121	ALDR_HUMAN	0.575549	0.45		1.29043	1.13131	1.0959	√		-0.0426633	-0.05		0.457141	0.444611	0.383588
P05023	AT1A1_HUMAN	0.334466	0.45		0.93104	0.818586	0.812067	√		-0.0728553	0		0.304108	0.244218	0.242701
Q07021	C1QBP_HUMAN	0.209916	0.45		0.331792	0.334674	0.334183			0.270188	0.4		0.693333	0.6882	0.688292	√
O95372	LYPA2_HUMAN	1.13713	0.5							-0.725188	-1.15	√
Q13011	ECH1_HUMAN	0.468035	0.5		0.513745	0.470696	0.470414			0.0441416	0		0.761349	0.75595	0.754423	√
P46776	RL27A_HUMAN	0.471629	0.5		0.189062		0.19162			0.48701	0.55		0.778192		0.778973	√
P83731	RL24_HUMAN	0.364694	0.55		0.730705	0.720861	0.802642	√		0.336559	0.5		0.396983	0.445369	0.463618
Q13501	SQSTM_HUMAN	0.583039	0.6		0.229183	0.183423	0.342232			-0.995498	-0.7	√	-0.65299	-0.604549	-0.540775
P30084	ECHM_HUMAN	0.648953	0.6	√			1.04672			-0.0171102	0.05				1.09387
P19971	TYPH_HUMAN	1.61748	0.6	√						1.11347	0.1
Q9BYT8	NEUL_HUMAN	0.647747	0.6	√						0.558587	0.45
P08107	HSP71_HUMAN	0.581117	0.6		0.537496	0.554733	0.496798			1.74189	1.65	√	2.11726	2.17215	1.72641	√	√
P69905	HBA_HUMAN	0.610281	0.65	√	0.906102		0.9061	√	√	-0.493383	-0.4		-0.416076		-0.416076
P68036	UB2L3_HUMAN	0.877961	0.65	√			-1.33809			0.122414	-0.15				0.269557
Q13177	PAK2_HUMAN	0.624564	0.65	√						0.22038	0.25
Q9Y3U8	RL36_HUMAN	0.719372	0.65	√	0.187673	0.213089	0.215389			0.305545	0.4		0.715079	0.715658	0.71727	√
Q9NR28	DBLOH_HUMAN	0.685639	0.7	√						-0.298064	-0.25
Q99714	HCD2_HUMAN	0.68896	0.7	√			2.00233			0.0542976	0.2				1.35163
Q9BRR6	ADPGK_HUMAN	0.604739	0.7	√						0.447395	0.55
Q92797	SYMPK_HUMAN	0.801784	0.7	√						0.695529	0.65	√
Q09161	NCBP1_HUMAN	0.790122	0.75	√						-0.365602	-0.4
Q99735	MGST2_HUMAN	0.654259	0.75	√						-0.435157	-0.2
O14880	MGST3_HUMAN	0.638624	0.75	√						0.206185	0.3
Q15738	NSDHL_HUMAN	0.841022	0.8	√						1.09993	0
P35610	SOAT1_HUMAN	0.599405	0.8							0.685916	0.85	√
O15118	NPC1_HUMAN	0.920033	0.85	√						-0.565794	-0.45
Q9UJZ1	STML2_HUMAN	0.87471	0.85	√	0.398998		0.399607			0.200855	0.25		0.508156		0.506107
P45985	MP2K4_HUMAN	1.13458	0.95	√						-0.111652	-0.15
Q8TCT8	PSL2_HUMAN	0.837726	1	√						0.123409	0.3
P14406	CX7A2_HUMAN	0.718394	1.05	√						0.273935	0.6
O15400	STX7_HUMAN	0.777823	1.05	√						0.380852	0.6
P02792	FRIL_HUMAN	1.59997	1.65	√			0.60792			2.12905	2.45	√			-0.340134
Q14061	COX17_HUMAN				-3.853		-3.85337	√					-1.31662		-1.31674	√
Q14533	KRT81_HUMAN	-0.517875			-1.88056	-2.0182	-1.58879	√		-0.49829			-0.908839	-1.04595	-0.808789	√
Q9HAV0	GBB4_HUMAN				-0.196462	-0.195429	-0.1951						-0.877151	-0.878098	-0.878098	√
P98179	RBM3_HUMAN				-2.59908		-2.59904	√					-0.365122		-0.3614
P09493	TPM1_HUMAN	-0.741464			-1.95278		-2.21254	√		0.0424843			-0.339076		-0.415037
P02042	HBD_HUMAN				1.90322		1.90323	√					-0.137472		-0.13747
Q8IZP2	F10A4_HUMAN				-0.919187		-0.920322	√					-0.0646261		-0.065165
Q32MZ4	LRRF1_HUMAN				-0.608314		-0.608314	√					0.12969		0.129689

## Sheet: STable
				HAdV-B3-infected cells								HAdV-C5-infected cells
Accession	Entry name	ProteinPilot	ScaffoldQ+	Sig with iTRAQ label	ProgenesisF_T2PQ	ProgenesisF_T3PQ	Progenesis LC-MS	Sig with label-free	Sig in all	ProteinPilot	ScaffoldQ+	Sig with iTRAQ label	ProgenesisF_T2PQ	ProgenesisF_T3PQ	Progenesis LC-MS	Sig with label-free	Sig in all
P03253	ADEN_ADE05									1.14754	1.7	√	3.71782	3.38383	3.27806	√	√
56160558	U exon, ADE05									2.4155	2.05	√
56160536	pTP, ADE05									2.37262	2.65	√			6.09769
P68951	VCO7_ADE05									4.03243	2.8	√	5.56915	5.59763	5.41743	√	√
P24933	L100_ADE05									4.52475	3.25	√	6.16242	6.52021	5.8251	√	√
P24936	HEX8_ADE05									2.56174	3.5	√	6.08798	5.51955	4.15523	√	√
P04133	HEX_ADE05									4.87081	3.5	√	6.58988	5.46451	5.43998	√	√
P03265	DNB2_ADE05									3.98215	3.75	√	6.09088	6.29539	5.95399	√	√
P24940	V33P_ADE05									3.31221	3.85	√	8.17911	8.24014	6.11661	√	√
P12538	PEN3_ADE05									3.67925			3.9692	4.07983	4.49459	√	√
P12537	HEX3_ADE05									4.15562			3.9869	4.60606	3.88778	√	√
P24938	VCOM_ADE05									3.64194			4.42319	4.66811	4.64386	√	√
P03271	PIVA2_ADE05									2.74161			5.73504	5.28573	4.82802	√	√
P03281	HEX9_ADE05									5.45591			5.76167	5.76918	5.81669	√	√
P04496	L52_ADE05									3.70196			5.77109	5.67661	3.66482	√	√
P24937	PIV6_ADE05									4.56241			6.01535	6.26369	5.46847	√	√
P03246	E1BS_ADE05									2.85064			6.56488	6.23963	5.91716	√	√
P11818	FIBP_ADE05									4.14874			6.67732	6.33807	6.02275	√	√
Q2Y0I0	Q2Y0I0_ADE03	3.19158	2.45	√	4.91924	4.90359	3.50069	√	√
Q2Y0H1	Q2Y0H1_ADE03	3.34881	3.15	√	5.00041	5.63215	4.87701	√	√
Q2Y0F8	Q2Y0F8_ADE03	3.39814	3.25	√	5.06845	5.22599	4.51457	√	√
Q2Y0H2	Q2Y0H2_ADE03	2.2838	3.7	√	4.05445	4.28007	4.10303	√	√
Q2Y0H4	Q2Y0H4_ADE03	3.37225	3.75	√	7.2718	7.28448	5.20497	√	√
Q2Y0J3	Q2Y0J3_ADE03	2.3592			2.61882	2.98391	3.05416	√
Q2Y0H9	Q2Y0H9_ADE03	3.5191			3.08472	2.22398	3.43741	√
Q2Y0F9	Q2Y0F9_ADE03				3.88569	2.7076	2.48458	√
Q2Y0J2	Q2Y0J2_ADE03				4.13645	3.94412	4.03969	√
Q2Y0J0	Q2Y0J0_ADE03	3.76043			4.60553	4.96391	4.64529	√
Q2Y0H7	Q2Y0H7_ADE03	4.27638			5.56126	5.07476	4.64738	√
Q2Y0H8	Q2Y0H8_ADE03				5.41008	4.76949	6.16337	√
Q2Y0G8	Q2Y0G8_ADE03	5.16049			5.09741	5.21099	4.48297	√
Q2Y0H5	Q2Y0H5_ADE03	4.12706			5.54772	4.17713	3.82036	√
Q2Y0I1	Q2Y0I1_ADE03				5.55362	5.63067	4.35806	√
Q2Y0H0	Q2Y0H0_ADE03	4.44752			4.09565	4.6307	3.90304	√
P09382	LEG1_HUMAN	-1.56932	-1.5	√	-2.73243	-2.81075	-2.81147	√	√	-0.274447	-0.35		0.0447013	-0.104555	-0.106377
P18827	SDC1_HUMAN	-1.56725	-1.35	√						-0.472406	-0.4
P46108	CRK_HUMAN	-1.3492	-1.2	√						-0.0542804	-0.15
Q13573	SNW1_HUMAN	-0.903309	-1.15	√						-0.315129	-0.7
P16402	H13_HUMAN	-1.00483	-1.15	√						-0.229942	-0.25
Q7Z6Z7	HUWE1_HUMAN	-0.979425	-1.1	√						-0.927862	-1.05	√
Q9H3U1	UN45A_HUMAN	-1.01774	-1.1	√						-0.351997	-0.65
Q93062	RBPMS_HUMAN	-0.86952	-1.1	√						-0.270505	-0.5
Q7Z4H3	HDDC2_HUMAN	-0.957322	-1.1	√						-0.113387	-0.4
Q9UQE7	SMC3_HUMAN	-1.16958	-1	√						-0.846502	-0.7	√
P06454	PTMA_HUMAN	-1.04192	-1	√	-0.91338	-0.904134	-0.692216	√	√	-0.344427	-0.1		0.199569	0.202342	0.200869
Q86VR2	F134C_HUMAN	-0.826127	-0.95	√						-0.384185	-0.6
Q01650	LAT1_HUMAN	-1.00135	-0.95	√	-0.371029	-0.356049	-0.353943			-0.44065	-0.4		-0.264234	-0.265742	-0.265239
Q9Y5X1	SNX9_HUMAN	-0.947119	-0.9	√						-0.460954	-0.5
Q8IVT2	CS021_HUMAN	-0.836502	-0.9	√						-0.302683	-0.5
Q7Z417	NUFP2_HUMAN	-1.0661	-0.9	√						-0.448986	-0.45
Q6PUV4	CPLX2_HUMAN	-1.02977	-0.9	√			-1.80565			-0.128197	-0.1				-0.189238
P61024	CKS1_HUMAN	-0.905158	-0.85	√						-0.536641	-0.55
O43570	CAH12_HUMAN	-1.04871	-0.85	√						-0.406644	-0.35
P31942	HNRH3_HUMAN	-0.406067	-0.8		-0.84976	-0.810483	-0.928809	√		-0.134047	-0.55		0.617475	0.541957	0.470109
P51991	ROA3_HUMAN	-0.411494	-0.8		-1.65895		-1.66088	√		-0.132433	-0.2		-0.54506		-0.548983
P18084	ITB5_HUMAN	-0.65973	-0.75	√						-0.618531	-0.65	√
Q9C0C2	TB182_HUMAN	-0.824875	-0.75	√						-0.211694	-0.25
P05787	K2C8_HUMAN	-0.797087	-0.75	√	-0.490958	-0.687884	-0.493815			-0.114182	-0.15		0.373399	0.21771	0.0614005
Q9UNN8	EPCR_HUMAN	-0.91669	-0.7	√						-0.973277	-0.8	√
P08729	K2C7_HUMAN	-0.772097	-0.7	√	-0.811727	-0.87429	-0.899695	√	√	-0.471003	-0.5		-0.377028	-0.245111	-0.395929
Q9NUQ6	SPS2L_HUMAN	-0.764283	-0.7	√						-0.471158	-0.5
Q68CZ2	TENS3_HUMAN	-0.679814	-0.7	√						-0.464759	-0.5
P05783	K1C18_HUMAN	-0.739836	-0.7	√	-1.13882	-1.18192	-0.904843	√	√	-0.230372	-0.2		-0.525845	-0.40231	-0.207713
Q9Y3T9	NOC2L_HUMAN	-0.641437	-0.7	√						-0.152923	-0.1
P06703	S10A6_HUMAN	-0.776423	-0.7	√	-0.033205	-0.0220115	-0.0223678			0.0382236	-0.05		-0.0580598	-0.0609939	-0.0597347
P10155	RO60_HUMAN	-0.400617	-0.65							-0.63059	-1	√
Q9H3Q1	BORG4_HUMAN	-1.03358	-0.65	√						-0.786871	-0.5
P26196	DDX6_HUMAN	-1.11826	-0.65	√						-0.451108	-0.45
O95359	TACC2_HUMAN	-0.653593	-0.65	√						-0.375682	-0.45
Q9NYL9	TMOD3_HUMAN	-0.690346	-0.65	√			-0.769623			-0.196026	-0.25				-0.426225
P02786	TFR1_HUMAN	-0.608059	-0.65	√	-1.26847	-1.28447	-1.28214	√	√	-0.169443	-0.2		-0.14737	-0.151552	-0.15517
P30740	ILEU_HUMAN	-0.68031	-0.65	√						-0.0335257	-0.15
A6NL28	TPM3L_HUMAN	-0.736711	-0.65	√			0.275844			-0.137201	-0.05				0.205852
O00625	PIR_HUMAN	-0.607192	-0.65	√						0.383543	0.2
Q5T3I0	GPTC4_HUMAN	-0.848853	-0.65	√						0.216728	0.25
P48163	MAOX_HUMAN	-0.732086	-0.65	√						0.486195	0.45
O95793	STAU1_HUMAN	-0.602732	-0.6	√						-0.537814	-0.6
P62633	CNBP_HUMAN	-0.743486	-0.6	√			1.00981			-0.492214	-0.45				1.39849
P51659	DHB4_HUMAN	-0.818317	-0.6	√						-0.441583	-0.4
Q9P0L0	VAPA_HUMAN	-0.618132	-0.6	√						-0.137678	-0.25
P28072	PSB6_HUMAN	-0.68496	-0.6	√	0.052161	0.14588	0.145881			-0.222507	-0.2		-0.42987	-0.122218	-0.122218
O00303	EIF3F_HUMAN	-1.12489	-0.6	√			0.54773			-0.169774	-0.1				0.685233
P51636	CAV2_HUMAN	-0.805215	-0.6	√						-0.0647661	0.05
Q7RTV0	PHF5A_HUMAN	-0.845181	-0.6	√						0.0768233	0.1
O95139	NDUB6_HUMAN	-0.560225	-0.55							-0.685867	-0.65	√
P39687	AN32A_HUMAN	-0.430191	-0.55		-0.679459	-0.648347	-0.616237	√		-0.399683	-0.2		0.388314	0.311206	0.247756
P67936	TPM4_HUMAN	-0.580917	-0.55		-2.36388	-2.41428	-1.55135	√		-0.000313159	-0.05		-0.778384	-0.421959	-0.330455
Q13488	VPP3_HUMAN	-0.284559	-0.5							-0.66667	-0.9	√
P60903	S10AA_HUMAN	-0.441305	-0.5		0.159715	0.155759	0.156558			-0.0205675	-0.05		0.846703	0.838638	0.840374	√
Q9UNZ2	NSF1C_HUMAN	-0.403742	-0.45		-1.01304	-0.802287	-0.803935	√		0.0275509	-0.1		-0.00590018	-0.036121	0.0181473
P08195	4F2_HUMAN	-0.720121	-0.45		-0.878256	-0.841726	-0.827478	√	√	-0.156786	-0.1		0.289366	0.160442	0.156869
P07858	CATB_HUMAN	-0.407833	-0.4							-0.806159	-0.8	√
P27816	MAP4_HUMAN	-0.490945	-0.4		-0.808123		-0.803603	√		-0.174654	0		-0.336426		-0.337035
A8MW06	TMSL3_HUMAN		-0.4		0.956061	0.955156	0.945138	√			0		0.632545	0.627206	0.64127	√
P67809	YBOX1_HUMAN	-0.615964	-0.4		1.11065	0.726391	0.576742			0.268566	0.35		0.879099	0.752244	0.707987	√
Q9NR33	DPOE4_HUMAN	1.44696	-0.35							0.85233	-0.9	√
Q9BRP4	PAAF1_HUMAN	-0.292116	-0.35							-0.71394	-0.75	√
Q6DKJ4	NXN_HUMAN	-0.568232	-0.35							-0.923219	-0.7	√
Q13151	ROA0_HUMAN	-0.463892	-0.35		0.646627		0.644341	√		-0.26879	-0.15		-0.174942		-0.173719
P07339	CATD_HUMAN	-0.192951	-0.3				1.03388			-0.782039	-0.7	√			0.23493
P15924	DESP_HUMAN	-0.52035	-0.3							-0.839745	-0.7	√
O95573	ACSL3_HUMAN	-0.211064	-0.3		-0.0172089	0.054943	0.053893			-0.328621	-0.15		1.87318	1.62506	1.62597	√
Q14247	SRC8_HUMAN	-0.25668	-0.3		-0.857348	-0.860688	-0.860704	√		0.246213	-0.1		-0.236627	-0.230824	-0.23349
Q86V81	THOC4_HUMAN	-0.217027	-0.3		0.462823	0.468632	0.599016			0.22904	-0.05		0.262084	0.235836	0.752491
P51572	BAP31_HUMAN	-0.1371	-0.25		1.4724		1.47239	√		-0.0845002	-0.2		-0.233665		-0.233666
O00571	DDX3X_HUMAN	-0.204997	-0.25		-0.737852	-0.835145	-0.788835	√		-0.167009	-0.2		0.0260961	-0.071511	-0.0963439
Q13442	HAP28_HUMAN	-0.228613	-0.25		-0.610027	-0.605818	-0.605816	√		0.152992	0.05		0.353755	0.358522	0.353507
P50238	CRIP1_HUMAN	-0.429895	-0.25		-1.33653	-1.33558	-1.33558	√		0.0722721	0.15		-0.313423	-0.313741	-0.313359
Q15075	EEA1_HUMAN	-0.169466	-0.2							-0.766045	-0.75	√
P06753	TPM3_HUMAN	-0.28931	-0.2		-0.620867	-0.595414	-1.61345	√		0.0804093	0.15		0.0992962	0.103698	-0.289059
O75369	FLNB_HUMAN	-0.245068	-0.15		0.30725	0.164375	-0.0983021			-0.306434	-0.3		0.354498	0.272397	0.766043
P62191	PRS4_HUMAN	-0.136207	-0.15		-1.07639	-1.04641	-1.04641	√		-0.0754278	-0.15		0.103532	0.0893319	0.0893321
Q96AG4	LRC59_HUMAN	-0.0725953	-0.15		-0.726808	-0.723199	-0.723201	√		0.085914	0.15		0.125842	0.126973	0.122478
Q9Y490	TLN1_HUMAN	0.0413561	-0.1		-0.646343	-0.626742	-0.640104	√		0.0940451	0.05		0.0994117	0.0416736	0.0356239
Q07955	SRSF1_HUMAN	-0.14781	-0.1		0.0104592	0.00772638	0.0691244			0.319883	0.1		0.644903	0.634259	0.617056	√
P31948	STIP1_HUMAN	0.0230575	-0.1		-0.10846	-0.125187	-0.127756			0.29038	0.1		0.728557	0.719585	0.705655	√
O60664	PLIN3_HUMAN	-0.166611	-0.1		1.46175	1.17722	1.02411	√		-0.0740491	0.2		0.226205	0.130742	0.0971562
Q16629	SRSF7_HUMAN	-0.0317671	-0.1		0.668577	0.748387	0.748391	√		0.350264	0.25		0.607934	0.595719	0.595719
O95994	AGR2_HUMAN	-0.725071	-0.1		-1.43781		-1.43795	√		0.414694	0.6		0.0368499		0.0392213
Q53F19	CQ085_HUMAN	-0.3099	-0.1							0.716578	0.8	√
O43491	E41L2_HUMAN	-0.189395	-0.1							0.819148	1	√
Q01105	SET_HUMAN	-0.18271	-0.05		-0.0589456	0.05589	0.181291			0.00654419	0.15		0.664895	0.637276	0.644052	√
Q04837	SSBP_HUMAN	0.278134	-0.05		0.740504		0.741364	√		0.119311	0.2		0.255719		0.261198
P13693	TCTP_HUMAN	-0.0316879	-0.05		-0.109401		-0.108149			0.325825	0.5		0.607021		0.606179	√
Q13740	CD166_HUMAN	-0.390738	0							-1.40876	-1.3	√
O76024	WFS1_HUMAN	-0.00653623	0							-0.847731	-0.85	√
O94776	MTA2_HUMAN	0.217907	0							-0.681471	-0.85	√
Q92522	H1X_HUMAN	-0.0592348	0		-0.646365		-0.646364	√		-0.00599999	-0.2		-0.413338		-0.413339
P61158	ARP3_HUMAN	0.137447	0		0.728418	0.725991	0.729199	√		-0.0386446	-0.1		0.245969	0.24536	0.248437
P27797	CALR_HUMAN	0.142029	0		0.628059	0.994469	0.993487	√		0.13921	0.15		0.838186	0.836904	0.834941	√
O14737	PDCD5_HUMAN	0.0244838	0.05		-0.948358	-0.972593	-0.803084	√		0.375818	0.1		0.0479404	0.0142972	0.0170064
P60174	TPIS_HUMAN	0.0220311	0.05		1.75968	1.29389	0.760173	√		0.303016	0.25		0.662527	0.551459	0.424753
P36639	8ODP_HUMAN	-0.0831457	0.05							0.83791	0.85	√
Q99733	NP1L4_HUMAN	-0.325519	0.05		-0.32471	-0.241519	-0.0572249			0.640384	0.95	√	0.12425	0.0909368	0.0855757
P51148	RAB5C_HUMAN	-0.0231559	0.1		-0.683842		-0.683836	√		-0.12031	-0.05		-0.674245		-0.674238	√
Q07065	CKAP4_HUMAN	0.135352	0.1		1.31584	1.11324	0.970854	√		0.0752555	-0.05		0.403034	0.356774	0.327165
P61289	PSME3_HUMAN	0.216087	0.1		-0.513551	-0.370229	-0.360998			0.621316	0.1	√	0.0737114	0.0811769	0.0855181
P42766	RL35_HUMAN	-0.0818702	0.1		-0.878966		-0.878966	√		0.278203	0.35		-0.023272		-0.023272
P24666	PPAC_HUMAN	0.104408	0.1		-0.979897		-0.979895	√		0.443191	0.35		0.197951		0.197951
Q9BRA2	TXD17_HUMAN	0.0533585	0.1		-1.24698		-1.24941	√		0.302841	0.4		0.701002		0.698998	√
P39748	FEN1_HUMAN	0.124841	0.15		-0.71943	0.800829	0.814709	√		0.204299	-0.15		0.0977626	0.2782	0.299165
P26038	MOES_HUMAN	0.0142321	0.15		0.129105	-0.0533453	-0.118379			-0.189207	-0.1		3.68073	3.17862	1.42486	√
P84098	RL19_HUMAN	-0.00422408	0.15		0.312337	0.316237	0.324782			0.220466	-0.05		0.828899	0.812477	0.813464	√
Q14019	COTL1_HUMAN	0.00768615	0.15		-0.883452		-0.883446	√		-0.0559646	0		-2.88783		-2.88782	√
P62826	RAN_HUMAN	0.00423642	0.15		0.0676395	0.0190936	0.10561			-0.00677312	0.15		0.563109	0.616688	0.609109	√
P27824	CALX_HUMAN	0.0574709	0.15		0.230756	0.264331	0.233601			0.159979	0.15		0.674119	0.656404	0.651902	√
Q15181	IPYR_HUMAN	-0.0625568	0.15		-0.0982345		-0.0982351			0.150303	0.15		0.754449		0.754493	√
P26639	SYTC_HUMAN	0.0565675	0.2		-0.973284		-0.973286	√		0.0142291	-0.15		0.471994		0.471998
P34897	GLYM_HUMAN	0.204624	0.2		0.469232	0.497538	0.423401			-0.000380383	-0.05		0.811508	0.81331	0.73024	√
P35270	SPRE_HUMAN	0.196647	0.2		0.100413	0.166335	0.176878			0.0955053	0.1		0.584739	0.637161	0.646363	√
Q9H0U4	RAB1B_HUMAN	0.220083	0.2		2.54934		2.11247	√		0.155144	0.1		0.869325		0.742414	√
P49458	SRP09_HUMAN	0.05169	0.2		-1.64649		-1.64649	√		0.406309	0.15		-0.0120767		-0.0120786
P33316	DUT_HUMAN	0.121947	0.2		0.197755		0.199609			0.160541	0.15		0.642595		0.642739	√
Q02790	FKBP4_HUMAN	0.181789	0.2		0.619442	0.621652	0.619609	√		0.286677	0.15		0.670225	0.670571	0.672425	√
P24534	EF1B_HUMAN	0.319502	0.2		0.317938		0.279211			0.398563	0.3		1.54486		1.50232	√
Q15185	TEBP_HUMAN	0.0108582	0.2		0.255803	0.191531	0.216811			0.299089	0.45		0.980889	0.832543	0.756331	√
P05387	RLA2_HUMAN	0.0990874	0.2		0.0703353	0.0863404	0.194573			0.415172	0.55		0.935788	0.943529	0.845423	√
Q9GZR7	DDX24_HUMAN	0.285991	0.2							1.10349	0.9	√
Q02543	RL18A_HUMAN	0.219566	0.25		-0.139733	-0.03901	-0.0395284			0.167227	0		0.744671	0.694991	0.697437	√
P62854	RS26_HUMAN	0.262514	0.25		0.434352		0.431716			0.294675	0.1		0.703809		0.703018	√
P61313	RL15_HUMAN	0.141934	0.25		0.340632		0.345322			0.00589933	0.15		1.02567		1.02492	√
P30086	PEBP1_HUMAN	0.18768	0.25		0.473575	0.547124	0.54965			0.480642	0.4		1.98828	1.66959	1.61821	√
Q16401	PSMD5_HUMAN	0.287402	0.25							0.69258	0.6	√
Q9Y265	RUVB1_HUMAN	0.275235	0.3		0.871462	0.616019	0.662463	√		0.113715	0.05		0.354905	0.234444	0.229078
P50990	TCPQ_HUMAN	0.27755	0.3		0.996491	0.796619	0.783259	√		0.163433	0.2		0.5054	0.413077	0.422857
P07900	HS90A_HUMAN	0.14999	0.3		0.817051	0.486838	0.625152	√		0.105338	0.2		0.610127	0.596033	0.501061
P31153	METK2_HUMAN	-0.0994965	0.3		-0.0588892	-0.0651398	-0.0673099			0.0520239	0.2		1.76796	1.759	1.74924	√
P07954	FUMH_HUMAN	-0.0170538	0.3							0.782353	0.75	√
P00533	EGFR_HUMAN	0.1956	0.35							-1.46765	-1.2	√
P13804	ETFA_HUMAN	-0.0944857	0.35		0.966009	0.90017	0.988027	√		0.024269	0		1.40656	1.20614	1.06413	√
P23284	PPIB_HUMAN	0.236761	0.35		0.819416	0.865348	0.811672	√		0.126215	0.1		0.385794	0.377688	0.353198
P21796	VDAC1_HUMAN	0.238232	0.35		0.849991	0.758782	0.69957	√		0.132	0.2		0.509104	0.358374	0.334679
P25705	ATPA_HUMAN	0.249832	0.35		2.5143	2.31751	1.8027	√		-0.00685296	0.2		2.97261	2.76145	2.17113	√
P83881	RL36A_HUMAN	0.128733	0.35		4.00086		4.00085	√		0.118045	0.3		0.256106		0.25613
P15121	ALDR_HUMAN	0.575549	0.45		1.29043	1.13131	1.0959	√		-0.0426633	-0.05		0.457141	0.444611	0.383588
P05023	AT1A1_HUMAN	0.334466	0.45		0.93104	0.818586	0.812067	√		-0.0728553	0		0.304108	0.244218	0.242701
Q07021	C1QBP_HUMAN	0.209916	0.45		0.331792	0.334674	0.334183			0.270188	0.4		0.693333	0.6882	0.688292	√
O95372	LYPA2_HUMAN	1.13713	0.5							-0.725188	-1.15	√
Q13011	ECH1_HUMAN	0.468035	0.5		0.513745	0.470696	0.470414			0.0441416	0		0.761349	0.75595	0.754423	√
P46776	RL27A_HUMAN	0.471629	0.5		0.189062		0.19162			0.48701	0.55		0.778192		0.778973	√
P83731	RL24_HUMAN	0.364694	0.55		0.730705	0.720861	0.802642	√		0.336559	0.5		0.396983	0.445369	0.463618
Q13501	SQSTM_HUMAN	0.583039	0.6		0.229183	0.183423	0.342232			-0.995498	-0.7	√	-0.65299	-0.604549	-0.540775
P30084	ECHM_HUMAN	0.648953	0.6	√			1.04672			-0.0171102	0.05				1.09387
P19971	TYPH_HUMAN	1.61748	0.6	√						1.11347	0.1
Q9BYT8	NEUL_HUMAN	0.647747	0.6	√						0.558587	0.45
P08107	HSP71_HUMAN	0.581117	0.6		0.537496	0.554733	0.496798			1.74189	1.65	√	2.11726	2.17215	1.72641	√	√
P69905	HBA_HUMAN	0.610281	0.65	√	0.906102		0.9061	√	√	-0.493383	-0.4		-0.416076		-0.416076
P68036	UB2L3_HUMAN	0.877961	0.65	√			-1.33809			0.122414	-0.15				0.269557
Q13177	PAK2_HUMAN	0.624564	0.65	√						0.22038	0.25
Q9Y3U8	RL36_HUMAN	0.719372	0.65	√	0.187673	0.213089	0.215389			0.305545	0.4		0.715079	0.715658	0.71727	√
Q9NR28	DBLOH_HUMAN	0.685639	0.7	√						-0.298064	-0.25
Q99714	HCD2_HUMAN	0.68896	0.7	√			2.00233			0.0542976	0.2				1.35163
Q9BRR6	ADPGK_HUMAN	0.604739	0.7	√						0.447395	0.55
Q92797	SYMPK_HUMAN	0.801784	0.7	√						0.695529	0.65	√
Q09161	NCBP1_HUMAN	0.790122	0.75	√						-0.365602	-0.4
Q99735	MGST2_HUMAN	0.654259	0.75	√						-0.435157	-0.2
O14880	MGST3_HUMAN	0.638624	0.75	√						0.206185	0.3
Q15738	NSDHL_HUMAN	0.841022	0.8	√						1.09993	0
P35610	SOAT1_HUMAN	0.599405	0.8	√						0.685916	0.85	√
O15118	NPC1_HUMAN	0.920033	0.85	√						-0.565794	-0.45
Q9UJZ1	STML2_HUMAN	0.87471	0.85	√	0.398998		0.399607			0.200855	0.25		0.508156		0.506107
P45985	MP2K4_HUMAN	1.13458	0.95	√						-0.111652	-0.15
Q8TCT8	PSL2_HUMAN	0.837726	1	√						0.123409	0.3
P14406	CX7A2_HUMAN	0.718394	1.05	√						0.273935	0.6
O15400	STX7_HUMAN	0.777823	1.05	√						0.380852	0.6
P02792	FRIL_HUMAN	1.59997	1.65	√			0.60792			2.12905	2.45	√			-0.340134
Q14061	COX17_HUMAN				-3.853		-3.85337	√					-1.31662		-1.31674	√
Q14533	KRT81_HUMAN	-0.517875			-1.88056	-2.0182	-1.58879	√		-0.49829			-0.908839	-1.04595	-0.808789	√
Q9HAV0	GBB4_HUMAN				-0.196462	-0.195429	-0.1951						-0.877151	-0.878098	-0.878098	√
P98179	RBM3_HUMAN				-2.59908		-2.59904	√					-0.365122		-0.3614
P09493	TPM1_HUMAN	-0.741464			-1.95278		-2.21254	√		0.0424843			-0.339076		-0.415037
P02042	HBD_HUMAN				1.90322		1.90323	√					-0.137472		-0.13747
Q8IZP2	F10A4_HUMAN				-0.919187		-0.920322	√					-0.0646261		-0.065165
Q32MZ4	LRRF1_HUMAN				-0.608314		-0.608314	√					0.12969		0.129689
